# Supplementary material for: Impact of equilibrative nucleoside transporters on Toxoplasma gondii infection and differentiation
Source: mBio. 2025 Sep 30;16(11):e02207-25. doi: 10.1128/mbio.02207-25 (PMC12607627; doi:10.1128/mbio.02207-25)
Supplement: Table S1 — IC₅₀ of Ara A and 5 FU in Toxoplasma gondii strains. [file mbio.02207-25-s0007.xlsx]

## Sheet: Sheet1
	Parental	ΔTgAT1	AT1myc	ΔTgENT2	ΔTgENT3	TgENT3-Ty	ΔTgAT1ΔTgENT3
Ara-A (µM)	5.83	102.6	8.81	6.02	6.276	4.115	124.8
95% CI	3.595 to 9.437	63.8 to 160.7	0.06 to 12.5	3.07 to 11.8	2.94 to 13.6	2.43 to 7.05	74.09 to 207.3
5-FU (µM)	0.05834	1.026	0.0881	0.06022	0.06276	0.04115	1.248
95% CI	0.03 to 0.09	0.63 to 1.60	0.060 to 0.125	0.03 to 0.11	0.02 to 0.13	0.02 to 0.07	0.74 to 2.07
