# Supplementary material for: Impact of equilibrative nucleoside transporters on Toxoplasma gondii infection and differentiation
Source: mBio. 2025 Sep 30;16(11):e02207-25. doi: 10.1128/mbio.02207-25 (PMC12607627; doi:10.1128/mbio.02207-25)
Supplement: Table S4 — Differentiation expression analyses of TgENT1 knockdown 24 and 48 h post-infection. [file mbio.02207-25-s0010.xlsx]

## Sheet: day 1
gene_id	gene_name	description	baseMean	log2FoldChange	lfcSE	stat	pvalue	padj
TGGT1_288380		heat shock protein HSP90	9890.63	-0.775885	0.0452585	-17.1434	7.04103e-66	5.54058e-62
TGGT1_215910		hypothetical protein	1841.55	1.23858	0.0786177	15.7545	6.39664e-56	2.51676e-52
TGGT1_261740		hypothetical protein	7143.71	-0.752682	0.0484123	-15.5473	1.6585e-54	4.35023e-51
TGGT1_295960		hypothetical protein	233.168	2.8108	0.188605	14.9031	3.14434e-50	6.1857e-47
TGGT1_225560		hypothetical protein	4444.02	0.750814	0.0506348	14.828	9.65597e-50	1.51966e-46
TGGT1_295950		KRUF family protein	315.133	2.51151	0.170876	14.6979	6.65046e-49	8.72208e-46
TGGT1_410800		hypothetical protein	890.055	1.27949	0.0972124	13.1618	1.45648e-39	1.6373e-36
TGGT1_222370		SAG-related sequence SRS13	328.824	2.13839	0.16311	13.1101	2.88045e-39	2.83328e-36
TGGT1_410810		hypothetical protein	1037.84	1.03379	0.0804817	12.8451	9.1689e-38	8.01668e-35
TGGT1_252190		KRUF family protein	473.972	1.53302	0.121243	12.6442	1.20476e-36	9.48028e-34
TGGT1_289050		putative FIKK kinase	1821.3	0.952301	0.0753747	12.6342	1.36719e-36	9.78039e-34
TGGT1_220400		actin depolymerizing factor ADF	5058.53	-0.788442	0.0632817	-12.4592	1.24562e-35	8.16817e-33
TGGT1_201840		aspartyl protease ASP1	298.873	1.86289	0.159068	11.7113	1.11555e-31	6.7525e-29
TGGT1_270240	MAG1	MAG1 protein	5929.61	0.549357	0.0474951	11.5666	6.08423e-31	3.41977e-28
TGGT1_311100		"zinc finger (CCCH type) motif-containing protein"	1090.61	1.05032	0.0923871	11.3687	5.99048e-30	3.1426e-27
TGGT1_318470		AP2 domain transcription factor AP2IV-4	589.649	1.31917	0.116315	11.3414	8.18322e-30	4.02461e-27
TGGT1_213067		hypothetical protein	238.697	1.93788	0.172776	11.2162	3.39658e-29	1.57222e-26
TGGT1_251170		KRUF family protein	647.164	1.09786	0.0979752	11.2055	3.83301e-29	1.67567e-26
TGGT1_411050		KRUF family protein	273.049	1.95616	0.176935	11.0558	2.0551e-28	8.51137e-26
TGGT1_207480		GCC2 and GCC3 domain-containing protein	503.823	1.55823	0.142848	10.9083	1.0522e-27	4.13988e-25
TGGT1_286420A		"putative elongation factor 1-alpha (EF-1-ALPHA)"	6552.25	-0.532901	0.0499793	-10.6624	1.52528e-26	5.71543e-24
TGGT1_293280		cyclin protein	266.478	1.73607	0.164568	10.5492	5.12054e-26	1.83152e-23
TGGT1_212290		ribosomal protein RPS19	4937.15	-0.51573	0.0494036	-10.4391	1.64356e-25	5.62312e-23
TGGT1_218410		ribosomal protein RPP0	5213.34	-0.52426	0.0507001	-10.3404	4.6245e-25	1.51626e-22
TGGT1_293780		hypothetical protein	105.775	2.90964	0.282986	10.2819	8.50142e-25	2.67591e-22
TGGT1_241300		hypothetical protein	903.315	0.872591	0.0850752	10.2567	1.10404e-24	3.34141e-22
TGGT1_273760		heat shock protein HSP70	8477.79	-0.560533	0.0546981	-10.2478	1.21125e-24	3.53011e-22
TGGT1_220630		hypothetical protein	1783.92	0.81629	0.0799697	10.2075	1.83528e-24	5.1578e-22
TGGT1_250100		hypothetical protein	700.423	1.01788	0.100641	10.114	4.7886e-24	1.29936e-21
TGGT1_236010		prenylcysteine oxidase	690.979	1.03122	0.102545	10.0562	8.6232e-24	2.26186e-21
TGGT1_216290B		hypothetical protein	979.812	0.878479	0.0880397	9.97822	1.89851e-23	4.73597e-21
TGGT1_234450		ribosomal protein RPS15A	3899.99	-0.612488	0.0613912	-9.97679	1.92593e-23	4.73597e-21
TGGT1_286420B		"putative elongation factor 1-alpha (EF-1-ALPHA)"	3382.62	-0.729419	0.0738107	-9.88229	4.96858e-23	1.18478e-20
TGGT1_251810		putative translation initiation factor eIF-5A	2845.9	-0.635011	0.0643413	-9.86942	5.64909e-23	1.30743e-20
TGGT1_270510		"asparaginyl-tRNA synthetase (NOB tRNA synthase)"	5489.48	-0.515302	0.0532335	-9.68004	3.6656e-22	8.24132e-20
TGGT1_235920		dynein%2C axonemal%2C heavy chain 2 family protein	905.059	0.813882	0.0841566	9.67105	4.00253e-22	8.74886e-20
TGGT1_261970		hypothetical protein	840.095	0.837232	0.0869208	9.63212	5.85092e-22	1.24435e-19
TGGT1_201630B		protein phosphatase 2C domain-containing protein	721.257	0.954382	0.0992666	9.61433	6.95578e-22	1.44029e-19
TGGT1_245680		ribosomal protein RPL21	3872.75	-0.562928	0.0585672	-9.61167	7.1383e-22	1.44029e-19
TGGT1_216880		guanine nucleotide-binding protein	7296.03	-0.478944	0.0504481	-9.4938	2.22769e-21	4.38242e-19
TGGT1_224840		"3'5'-cyclic nucleotide phosphodiesterase domain-containing protein"	382.86	1.14595	0.122551	9.35079	8.69976e-21	1.66972e-18
TGGT1_261560		"Tat binding protein 1(TBP-1)-interacting protein TBPIP"	143.704	-1.89191	0.202896	-9.32451	1.115e-20	2.08904e-18
TGGT1_295100		hypothetical protein	1429.41	0.689008	0.0739833	9.31302	1.24252e-20	2.27381e-18
TGGT1_212900		hypothetical protein	434.166	1.26323	0.137479	9.18855	3.98165e-20	7.12082e-18
TGGT1_225790		PDI family protein	310.232	1.3291	0.144902	9.17236	4.62779e-20	8.09246e-18
TGGT1_213445		hypothetical protein	842.757	0.791196	0.0871214	9.08153	1.07056e-19	1.83135e-17
TGGT1_248340		"GTP-binding nuclear protein ran/tc4"	2357.71	-0.615362	0.0681413	-9.03068	1.70606e-19	2.85639e-17
TGGT1_311720		chaperonin protein BiP	10509.8	-0.408971	0.0453006	-9.02793	1.74946e-19	2.86803e-17
TGGT1_221310		aminopeptidase N protein	124.81	2.08548	0.233146	8.94497	3.72042e-19	5.97469e-17
TGGT1_244560		putative heat shock protein 90	7324.3	-0.443588	0.0499118	-8.88744	6.2531e-19	9.50709e-17
TGGT1_250220		hypothetical protein	1216.25	0.706041	0.0794472	8.88692	6.28248e-19	9.50709e-17
TGGT1_321520		hypothetical protein	2595.74	-0.602355	0.0677481	-8.8911	6.05079e-19	9.50709e-17
TGGT1_213580		hypothetical protein	3185.9	-0.657772	0.0741303	-8.87318	7.10852e-19	1.05541e-16
TGGT1_266060		ribosomal protein RPSA	6596.59	-0.545199	0.0619378	-8.80236	1.33971e-18	1.95225e-16
TGGT1_242000		DUF51 family protein	850.132	0.733033	0.085177	8.60599	7.56594e-18	1.08248e-15
TGGT1_204020		ribosomal protein RPL8	6315.98	-0.46058	0.0535679	-8.59805	8.10797e-18	1.13931e-15
TGGT1_250500		hypothetical protein	363.787	1.21236	0.141488	8.56865	1.04706e-17	1.4455e-15
TGGT1_241610		hypothetical protein	515.981	0.904264	0.10559	8.56394	1.09073e-17	1.47983e-15
TGGT1_237860		protein kinase domain-containing protein	83.5592	2.43198	0.284806	8.53905	1.35324e-17	1.80485e-15
TGGT1_211680		protein disulfide isomerase	7708.52	-0.444342	0.0520883	-8.53055	1.45648e-17	1.91018e-15
TGGT1_231630		alveolin domain containing intermediate filament IMC4	9945.16	-0.460294	0.0542198	-8.48941	2.07687e-17	2.63595e-15
TGGT1_266920		"3'5'-cyclic nucleotide phosphodiesterase domain-containing protein"	4162.58	0.515598	0.0607237	8.49088	2.05077e-17	2.63595e-15
TGGT1_292130		ribosomal protein RPL13A	4372.27	-0.5421	0.0640586	-8.46257	2.61545e-17	3.26683e-15
TGGT1_215460		ribosomal protein RPS24	3353.99	-0.529559	0.0630015	-8.4055	4.26043e-17	5.23833e-15
TGGT1_245428		hypothetical protein	361.873	1.12226	0.133734	8.39175	4.78965e-17	5.79843e-15
TGGT1_228470		ribosomal protein RPL15	5076.55	-0.502984	0.0600352	-8.37816	5.37638e-17	6.41011e-15
TGGT1_251740		AP2 domain transcription factor AP2XII-9	851.728	0.807642	0.0965235	8.36731	5.89484e-17	6.92335e-15
TGGT1_244280		hypothetical protein	3561.11	-0.617326	0.0741716	-8.32294	8.58076e-17	9.92971e-15
TGGT1_228780		Toxoplasma gondii family C protein	313.978	1.13031	0.135983	8.31217	9.3969e-17	1.07166e-14
TGGT1_314810		ribosomal protein RPL7	5256.95	-0.440826	0.0536028	-8.22393	1.96938e-16	2.21387e-14
TGGT1_200385		Myb family DNA-binding domain-containing protein	1777.54	0.625056	0.0761122	8.21229	2.17016e-16	2.40521e-14
TGGT1_275810		ribosomal protein RPS10	3935.77	-0.574106	0.0699394	-8.20863	2.23735e-16	2.44524e-14
TGGT1_208730		putative microneme protein	305.685	1.27537	0.155453	8.20421	2.32106e-16	2.50197e-14
TGGT1_251680		putative histamine-releasing factor	1564.24	-0.621893	0.075828	-8.20136	2.37687e-16	2.52751e-14
TGGT1_245620		ribosomal-ubiquitin protein RPS27A	4588.42	-0.567247	0.0692083	-8.19623	2.48049e-16	2.60253e-14
TGGT1_309810		ribosomal protein RPP2	5694.23	-0.598603	0.0730655	-8.19269	2.55444e-16	2.64485e-14
TGGT1_313180		putative cell-cycle-associated protein kinase PRP4	2660.4	0.516002	0.063003	8.19012	2.60971e-16	2.66698e-14
TGGT1_200595		hypothetical protein	191.766	1.68879	0.206276	8.18706	2.67674e-16	2.70042e-14
TGGT1_244440		nucleoside transporter protein	1018.06	-0.679539	0.083217	-8.16586	3.19144e-16	3.17892e-14
TGGT1_291930		RNA recognition motif-containing protein	2244.15	-0.520858	0.0640338	-8.13412	4.14958e-16	4.08163e-14
TGGT1_251540		dense granule protein GRA9	812.636	0.794529	0.0980227	8.10556	5.25021e-16	5.10048e-14
TGGT1_269050		hypothetical protein	246.209	1.21134	0.149649	8.09452	5.74929e-16	5.45074e-14
TGGT1_308840	SRS3	SAG-related sequence SRS51	5244.01	-0.444134	0.0548604	-8.09572	5.69275e-16	5.45074e-14
TGGT1_305520		ribosomal protein RPS2	7293.36	-0.46109	0.0573205	-8.04407	8.6906e-16	8.14123e-14
TGGT1_310490		ribosomal protein RPL27A	4324.41	-0.487468	0.0606652	-8.03538	9.32901e-16	8.63647e-14
TGGT1_313390		ribosomal protein RPL6	4540.79	-0.477122	0.0594862	-8.02071	1.05133e-15	9.6197e-14
TGGT1_408710		KRUF family protein	314.246	1.27911	0.159505	8.01922	1.06421e-15	9.6256e-14
TGGT1_288720		ribosomal protein RPL10	4528.91	-0.53994	0.068107	-7.92782	2.23019e-15	1.99425e-13
TGGT1_202500		GAPM1a	5236.1	-0.440604	0.0558264	-7.89239	2.96462e-15	2.62119e-13
TGGT1_220640		hypothetical protein	539.145	0.956885	0.121374	7.88375	3.17706e-15	2.77781e-13
TGGT1_286932		"ATPase family associated with various cellular activities (AAA) domain-containing protein"	153.137	1.5931	0.203216	7.83945	4.52511e-15	3.91298e-13
TGGT1_294200		glucose-6-phosphate 1-dehydrogenase	2870.46	-0.456797	0.0585773	-7.79819	6.27999e-15	5.37144e-13
TGGT1_289370		hypothetical protein	882.774	-0.789364	0.101578	-7.77099	7.7875e-15	6.58923e-13
TGGT1_294800B		"putative elongation factor 1-alpha (EF-1-ALPHA)"	3328.38	-0.45871	0.0591476	-7.75535	8.80998e-15	7.37508e-13
TGGT1_264660		SAG-related sequence SRS44	297.725	2.76646	0.36036	7.67694	1.62929e-14	1.34957e-12
TGGT1_258870A		hypothetical protein	1597.27	0.743712	0.0972999	7.6435	2.11396e-14	1.73278e-12
TGGT1_231850		"serine-threonine phosophatase 2C (PP2C)"	2736.91	-0.483606	0.0639943	-7.55702	4.12419e-14	3.31155e-12
TGGT1_310480		"flagellar/basal body protein%2C PACRG family protein"	70.4573	-2.16814	0.286862	-7.55812	4.08939e-14	3.31155e-12
TGGT1_252210		pentatricopeptide repeat domain-containing protein	1491.52	0.689717	0.0914288	7.54376	4.56595e-14	3.62924e-12
TGGT1_209030		actin ACT1	12780.1	-0.341828	0.0453892	-7.53103	5.03398e-14	3.96124e-12
TGGT1_248190		hypothetical protein	614.096	0.75159	0.100344	7.49015	6.87926e-14	5.35969e-12
TGGT1_229670		ribosomal protein RPS23	4290.68	-0.493631	0.0662416	-7.45198	9.19474e-14	7.09347e-12
TGGT1_207440		ribosomal protein RPS4	5697.1	-0.406877	0.0546519	-7.4449	9.70207e-14	7.39106e-12
TGGT1_264160		"DEAD/DEAH box helicase domain-containing protein"	249.743	1.14426	0.153716	7.444	9.76834e-14	7.39106e-12
TGGT1_261520		putative nucleolar GTP-binding protein 1	1215.42	-0.565082	0.0759447	-7.4407	1.00152e-13	7.50565e-12
TGGT1_237170		hypothetical protein	204.716	1.2849	0.173098	7.423	1.14499e-13	8.49992e-12
TGGT1_233460	SAG1	SAG-related sequence SRS29B	40443.3	-0.350461	0.0472303	-7.42025	1.16903e-13	8.59727e-12
TGGT1_239100		ribosomal protein RPS7	6885.37	-0.441636	0.0595639	-7.41449	1.22093e-13	8.8958e-12
TGGT1_263100		hypothetical protein	961.734	0.630877	0.0853399	7.39252	1.44067e-13	1.04006e-11
TGGT1_207840		ribosomal protein RPS17	3603.22	-0.578234	0.0783013	-7.38474	1.52755e-13	1.09275e-11
TGGT1_289830		putative eukaryotic initiation factor-3%2C delta subunit	1179.8	-0.566965	0.0769036	-7.37241	1.67576e-13	1.18798e-11
TGGT1_232710		ribosomal protein RPS3A	6253.25	-0.46492	0.0631406	-7.36326	1.79475e-13	1.26098e-11
TGGT1_205340		ribosomal protein RPS12	4254.67	-0.535979	0.0728146	-7.36087	1.82716e-13	1.27238e-11
TGGT1_223050		ribosomal protein RPS20	3355.18	-0.49094	0.0668656	-7.3422	2.10107e-13	1.45029e-11
TGGT1_226410		EF-1 guanine nucleotide exchange domain-containing protein	3139.88	-0.490773	0.0669166	-7.33409	2.23227e-13	1.51429e-11
TGGT1_318390		hypothetical protein	416.905	0.945154	0.128856	7.33498	2.21747e-13	1.51429e-11
TGGT1_263040		ribosomal protein RPS16	3492.16	-0.516857	0.0709835	-7.28136	3.30467e-13	2.2226e-11
TGGT1_295468		C2 domain-containing protein	286.584	1.0242	0.140818	7.27321	3.51035e-13	2.34093e-11
TGGT1_233140		"putative deoxyuridine 5'-triphosphate nucleotidohydrolase"	955.998	-0.76867	0.105791	-7.26595	3.70424e-13	2.44947e-11
TGGT1_213065		hypothetical protein	104.464	1.74356	0.240845	7.23934	4.50871e-13	2.95659e-11
TGGT1_258480		hypothetical protein	888.639	-0.625196	0.0864751	-7.22978	4.83777e-13	3.14615e-11
TGGT1_232440		Brf1p family coiled coil protein	2467.74	-0.429876	0.0595681	-7.21655	5.33249e-13	3.43946e-11
TGGT1_268176		hypothetical protein	955.492	0.58753	0.0815265	7.20661	5.73604e-13	3.66967e-11
TGGT1_240060		hypothetical protein	1338.82	0.523416	0.0726604	7.20359	5.86459e-13	3.72165e-11
TGGT1_299050		ribosomal protein RPL17	4397.92	-0.460158	0.0641112	-7.1775	7.09985e-13	4.4695e-11
TGGT1_240470		hypothetical protein	54.482	-2.28981	0.320579	-7.14273	9.14945e-13	5.71405e-11
TGGT1_213620		ABC1 family protein	448.941	0.818703	0.114715	7.13682	9.55137e-13	5.91809e-11
TGGT1_316400B		alpha tubulin TUBA1	11757	-0.375131	0.0526165	-7.12953	1.00713e-12	6.19147e-11
TGGT1_309590		rhoptry protein ROP1	16431.8	-0.37753	0.0530072	-7.12223	1.06195e-12	6.47789e-11
TGGT1_203290		hypothetical protein	425.037	0.823342	0.115885	7.10482	1.2048e-12	7.29277e-11
TGGT1_289740		hypothetical protein	89.106	2.0313	0.287148	7.07403	1.50498e-12	9.0402e-11
TGGT1_310790		hypothetical protein	2061.19	-0.502755	0.0712843	-7.05282	1.75325e-12	1.04518e-10
TGGT1_227430		transmembrane amino acid transporter protein	103.133	1.96715	0.279675	7.03371	2.01111e-12	1.18988e-10
TGGT1_215470		ribosomal protein RPL10A	5281.25	-0.423655	0.0602556	-7.03096	2.05118e-12	1.20454e-10
TGGT1_215150		AP2 domain transcription factor AP2X-9	1886.95	0.462146	0.0657446	7.02941	2.07406e-12	1.20543e-10
TGGT1_231640		alveolin domain containing intermediate filament IMC1	10507.6	-0.315692	0.0449182	-7.02816	2.09278e-12	1.20543e-10
TGGT1_232230		ribosomal protein RPL30	3850.22	-0.45608	0.0648969	-7.02777	2.09866e-12	1.20543e-10
TGGT1_285650		hypothetical protein	561.096	0.869912	0.123927	7.01952	2.22626e-12	1.26945e-10
TGGT1_314440		hypothetical protein	898.25	0.616855	0.0878941	7.01816	2.24808e-12	1.27267e-10
TGGT1_203630		ribosomal protein RPL44	2725.88	-0.460208	0.0656292	-7.01224	2.34525e-12	1.3182e-10
TGGT1_263700		ribosomal protein RPS14	4422.96	-0.483577	0.0690857	-6.99967	2.56567e-12	1.43186e-10
TGGT1_261570		ribosomal protein RPL7A	7757.06	-0.37187	0.0531804	-6.99262	2.69791e-12	1.49506e-10
TGGT1_222240		hypothetical protein	615.571	0.765561	0.109567	6.98717	2.80485e-12	1.54345e-10
TGGT1_216970		putative coronin	862.369	0.655174	0.0937821	6.98613	2.8257e-12	1.54413e-10
TGGT1_224470		hypothetical protein	320.341	1.07128	0.153604	6.97432	3.07362e-12	1.66577e-10
TGGT1_229480		putative calcium binding protein precursor	3127.83	-0.387933	0.0556292	-6.97354	3.09064e-12	1.66577e-10
TGGT1_312090		ribosomal protein RPL23	3329.62	-0.492342	0.0707676	-6.95717	3.47188e-12	1.85852e-10
TGGT1_201860		hypothetical protein	3731.02	-0.508574	0.0731605	-6.95148	3.61474e-12	1.92192e-10
TGGT1_288560		hypothetical protein	445.085	0.841713	0.121591	6.92249	4.43787e-12	2.34373e-10
TGGT1_299270		hypothetical protein	152.226	1.41442	0.204656	6.91122	4.80519e-12	2.5208e-10
TGGT1_262670		ribosomal protein RPL18A	4047.46	-0.441804	0.0639717	-6.90624	4.97667e-12	2.59347e-10
TGGT1_291850		ribosomal protein RPS30	2491.74	-0.459344	0.066574	-6.89976	5.2092e-12	2.69679e-10
TGGT1_260260		ribosomal protein RPP1	3854.59	-0.604816	0.087814	-6.88747	5.67935e-12	2.92097e-10
TGGT1_295350		putative nucleoside diphosphate kinase	1760.2	-0.531759	0.0773861	-6.87151	6.35275e-12	3.24609e-10
TGGT1_230830		"ATPase family associated with various cellular activities (AAA) domain-containing protein"	85.8404	1.79099	0.262234	6.82973	8.50724e-12	4.31893e-10
TGGT1_204540		DUF367 domain-containing protein	348.512	-0.973372	0.142707	-6.82075	9.05638e-12	4.56824e-10
TGGT1_213560		hypothetical protein	51.529	-2.37588	0.348815	-6.81129	9.67297e-12	4.84819e-10
TGGT1_242330		ribosomal protein RPS5	6763.74	-0.423731	0.0622692	-6.80483	1.01171e-11	5.03871e-10
TGGT1_252070		KRUF family protein	130.586	1.50065	0.221852	6.76419	1.34055e-11	6.63445e-10
TGGT1_213255		hypothetical protein	73.602	2.10382	0.311184	6.7607	1.37329e-11	6.75401e-10
TGGT1_217740		"3-ketoacyl-(acyl-carrier-protein) reductase"	1012.62	-0.603382	0.0898416	-6.71607	1.86696e-11	9.1249e-10
TGGT1_200250		microneme protein MIC17A	1059.72	-0.531135	0.0792995	-6.69783	2.11534e-11	1.02751e-09
TGGT1_226570		hypothetical protein	2411.03	-0.427436	0.0641698	-6.66101	2.7195e-11	1.31287e-09
TGGT1_220720		hypothetical protein	117.79	1.49407	0.224571	6.65299	2.87193e-11	1.378e-09
TGGT1_236860		haloacid dehalogenase family hydrolase domain-containing protein	314.196	0.911085	0.137071	6.64681	2.99523e-11	1.42845e-09
TGGT1_248270		"zinc finger (CCCH type) motif-containing protein"	1220.61	0.522559	0.0786597	6.64329	3.06762e-11	1.45416e-09
TGGT1_289750		ribosomal-ubiquitin protein RPL40	3518.89	-0.43234	0.0651755	-6.63348	3.27856e-11	1.54485e-09
TGGT1_225080		ribosomal protein RPS18	5558.86	-0.427734	0.0647013	-6.6109	3.81984e-11	1.78918e-09
TGGT1_320490		N-acyl-phosphatidylethanolamine-hydrolyzing phospholipase D family protein	889.722	0.67548	0.102384	6.59752	4.18083e-11	1.94668e-09
TGGT1_219140		EF-1 guanine nucleotide exchange domain-containing protein	550.011	-0.743953	0.112793	-6.59574	4.23133e-11	1.95861e-09
TGGT1_299995		hypothetical protein	63.9953	-2.06221	0.313336	-6.58148	4.65791e-11	2.14346e-09
TGGT1_229250B		ribosomal protein RPL28	1027.04	-0.638496	0.0971513	-6.57218	4.95825e-11	2.2684e-09
TGGT1_201630A		protein phosphatase 2C domain-containing protein	260.719	0.980208	0.149301	6.56533	5.19191e-11	2.35897e-09
TGGT1_248700		alveolin domain containing intermediate filament IMC12	3109.2	-0.413818	0.0630375	-6.56463	5.21617e-11	2.35897e-09
TGGT1_242625		"ATPase family associated with various cellular activities (AAA) subfamily protein"	632.259	-0.645626	0.0984283	-6.55935	5.4044e-11	2.43013e-09
TGGT1_363940		putative transmembrane protein	208.463	1.1638	0.17758	6.55366	5.61429e-11	2.51016e-09
TGGT1_262710		Ctr copper transporter family protein	1418.63	-0.449366	0.0687039	-6.54062	6.12662e-11	2.71531e-09
TGGT1_262970		hypothetical protein	46.8092	2.76919	0.423408	6.54024	6.14215e-11	2.71531e-09
TGGT1_236890		hypothetical protein	426.181	0.815038	0.124639	6.5392	6.18476e-11	2.71888e-09
TGGT1_304955		"serine/threonine specific protein phosphatase"	2762.75	0.39548	0.0605113	6.53563	6.33408e-11	2.76905e-09
TGGT1_201260		sugar transporter ST3	1552.79	0.465162	0.0712683	6.52691	6.71405e-11	2.91894e-09
TGGT1_207140	SAG2X	SAG-related sequence SRS49B	120.835	1.46683	0.225139	6.51524	7.2573e-11	3.13778e-09
TGGT1_205700		cyclophilin precursor	3814.28	-0.439187	0.0674975	-6.50672	7.68086e-11	3.28482e-09
TGGT1_239820		D-3-phosphoglycerate dehydrogenase	3087.85	0.366499	0.0563227	6.50712	7.66032e-11	3.28482e-09
TGGT1_213340		GMC oxidoreductase	36.5174	-2.80903	0.433331	-6.4824	9.02739e-11	3.81917e-09
TGGT1_321680		hypothetical protein	2227.78	-0.472397	0.0728672	-6.48298	8.99261e-11	3.81917e-09
TGGT1_268035		hypothetical protein	126.279	1.59289	0.245802	6.48038	9.14903e-11	3.84993e-09
TGGT1_316330		superoxide dismutase SOD2	740.721	-0.6275	0.096859	-6.47849	9.26475e-11	3.87789e-09
TGGT1_239270		hypothetical protein	1575.61	0.452981	0.0699701	6.47392	9.54907e-11	3.97575e-09
TGGT1_239910		cyclin-dependent kinase	1606.84	0.445073	0.0687681	6.47209	9.66566e-11	4.00311e-09
TGGT1_241240		hypothetical protein	1532.43	0.573379	0.0887646	6.45955	1.05018e-10	4.32663e-09
TGGT1_224810		hypothetical protein	88.5268	1.80366	0.279645	6.4498	1.11999e-10	4.59023e-09
TGGT1_295472		C2 domain-containing protein	798.619	0.623809	0.096806	6.44391	1.16437e-10	4.74738e-09
TGGT1_207620		pyridine nucleotide-disulfide oxidoreductase domain-containing protein	1135.19	-0.503519	0.0782681	-6.43326	1.24896e-10	5.06602e-09
TGGT1_254290		hypothetical protein	184.786	1.09682	0.170649	6.42735	1.29845e-10	5.23973e-09
TGGT1_250955		KRUF family protein	627.914	0.742116	0.11552	6.42414	1.32617e-10	5.3243e-09
TGGT1_268790		hypothetical protein	533.671	0.882154	0.137349	6.42274	1.33843e-10	5.34624e-09
TGGT1_311770		hypothetical protein	750.01	0.601258	0.0937738	6.41179	1.43822e-10	5.71583e-09
TGGT1_237500		protein phosphatase 2C domain-containing protein	375.592	0.809613	0.126409	6.40469	1.50671e-10	5.95792e-09
TGGT1_312905		hypothetical protein	2394.13	0.385468	0.0605226	6.369	1.90267e-10	7.48604e-09
TGGT1_222020		phosphoglycerate kinase PGKII	574.876	-0.701739	0.110368	-6.3582	2.04136e-10	7.99179e-09
TGGT1_219270		multi-pass transmembrane protein	5689.36	-0.360941	0.056878	-6.34588	2.21159e-10	8.61535e-09
TGGT1_267400		ribosomal protein RPL32	3459.48	-0.390587	0.0617766	-6.32257	2.57249e-10	9.97188e-09
TGGT1_227280		dense granule protein GRA3	19311.3	-0.292784	0.0464602	-6.30182	2.94176e-10	1.13474e-08
TGGT1_215970		hypothetical protein	328.64	-0.811181	0.128843	-6.29588	3.05669e-10	1.17332e-08
TGGT1_236540		RNA recognition motif-containing protein	1641.81	-0.463515	0.0736822	-6.29073	3.15975e-10	1.20699e-08
TGGT1_236950		hypothetical protein	1766.62	-0.434261	0.0690599	-6.28818	3.21213e-10	1.20939e-08
TGGT1_244690		hypothetical protein	788.524	0.646725	0.102836	6.2889	3.19731e-10	1.20939e-08
TGGT1_264170		hypothetical protein	380.825	0.814299	0.129484	6.28879	3.19947e-10	1.20939e-08
TGGT1_310420		hypothetical protein	1283.04	-0.47914	0.076206	-6.28743	3.22762e-10	1.20943e-08
TGGT1_313380		hypothetical protein	4416.57	-0.464436	0.0738814	-6.28623	3.25262e-10	1.21303e-08
TGGT1_201820		hypothetical protein	227.048	0.97117	0.15503	6.26439	3.74276e-10	1.38924e-08
TGGT1_283540		hypothetical protein	546.207	0.671476	0.107342	6.25548	3.96292e-10	1.46405e-08
TGGT1_211675		hypothetical protein	31.6346	-3.15654	0.504666	-6.25471	3.98249e-10	1.4644e-08
TGGT1_259240		ribosomal protein RPS21	2060.77	-0.486103	0.0778293	-6.24575	4.21759e-10	1.54364e-08
TGGT1_221210		cyclophilin	3202.59	-0.3854	0.0618065	-6.2356	4.50062e-10	1.6396e-08
TGGT1_235970		putative eukaryotic initiation factor-2 gamma	1745.09	-0.450691	0.0724096	-6.22419	4.84038e-10	1.75525e-08
TGGT1_271930		hypothetical protein	2331.76	-0.50011	0.0804877	-6.21349	5.18189e-10	1.87047e-08
TGGT1_213780		radical SAM domain-containing protein	82.2809	1.67214	0.269531	6.20388	5.50879e-10	1.97939e-08
TGGT1_248710		hypothetical protein	308.449	0.88263	0.142474	6.19502	5.8279e-10	2.08453e-08
TGGT1_210300		hypothetical protein	926.501	0.689488	0.111314	6.19407	5.86298e-10	2.08759e-08
TGGT1_309100		hypothetical protein	122.005	1.3339	0.215602	6.18685	6.13768e-10	2.17556e-08
TGGT1_305330		cyclin%2C N-terminal domain-containing protein	1076.89	0.710018	0.114929	6.17787	6.4973e-10	2.2927e-08
TGGT1_213940		CHCH domain-containing protein	1515.7	-0.433068	0.0702044	-6.16867	6.88667e-10	2.41925e-08
TGGT1_269420		hypothetical protein	988.513	0.746548	0.121146	6.16237	7.16628e-10	2.50629e-08
TGGT1_268225		hypothetical protein	936.437	0.536126	0.0872434	6.14518	7.98725e-10	2.76879e-08
TGGT1_319560		microneme protein MIC3	10878.6	-0.342976	0.0558105	-6.14537	7.97793e-10	2.76879e-08
TGGT1_205558		NAC domain-containing protein	1434.09	-0.499451	0.0813689	-6.13811	8.35105e-10	2.87553e-08
TGGT1_244320		ribosomal protein RPL24	2664.83	-0.382859	0.0623774	-6.13778	8.36823e-10	2.87553e-08
TGGT1_231140		ribosomal protein RPS25	3591.65	-0.40931	0.0670449	-6.10501	1.02794e-09	3.51309e-08
TGGT1_246550		aspartyl protease ASP3	2329.84	-0.398536	0.0652858	-6.10449	1.03129e-09	3.51309e-08
TGGT1_318525		hypothetical protein	358.594	0.754348	0.124033	6.08183	1.1882e-09	4.03015e-08
TGGT1_233153		hypothetical protein	95.5287	1.48867	0.244842	6.08011	1.20103e-09	4.05617e-08
TGGT1_203540		putative RNA binding protein	1253.25	0.513776	0.0847128	6.06492	1.32023e-09	4.43971e-08
TGGT1_275650		hypothetical protein	816.398	-0.555521	0.0916127	-6.0638	1.32943e-09	4.45162e-08
TGGT1_242340		ribosomal protein RPS29	3161.5	-0.400117	0.0660647	-6.05645	1.39156e-09	4.63989e-08
TGGT1_208830		hypothetical protein	1911.01	-0.453052	0.0748581	-6.05215	1.42927e-09	4.74554e-08
TGGT1_293870		putative thioredoxin	2260.7	-0.4328	0.0715474	-6.04913	1.4563e-09	4.81495e-08
TGGT1_235680		peptidase M16 inactive domain-containing protein	1520.61	0.417118	0.0690522	6.04061	1.53529e-09	5.05489e-08
TGGT1_248480		ribosomal protein RPS9	5314.62	-0.400441	0.0667313	-6.0008	1.96343e-09	6.43759e-08
TGGT1_293840		hypothetical protein	2050.5	0.418068	0.0697891	5.99044	2.09273e-09	6.83305e-08
TGGT1_309820		ribosomal protein RPL11	3631.57	-0.357672	0.0598281	-5.97832	2.25456e-09	7.33105e-08
TGGT1_209910		histone H2Bv	2811.11	-0.392071	0.0655984	-5.97684	2.27505e-09	7.36724e-08
TGGT1_227600		ribosomal protein RPL34	3296.5	-0.447865	0.074992	-5.97218	2.34106e-09	7.54993e-08
TGGT1_270750		hypothetical protein	639.287	0.639874	0.107382	5.95886	2.54003e-09	8.15816e-08
TGGT1_306338B		putative dynein gamma chain%2C flagellar outer arm	40.192	2.51258	0.422314	5.94954	2.68893e-09	8.60131e-08
TGGT1_234550		ribosomal protein RPL29	2505.22	-0.445675	0.075054	-5.93806	2.88419e-09	9.17122e-08
TGGT1_319870		ubiquitin-conjugating enzyme subfamily protein	2138.07	-0.3933	0.0662378	-5.9377	2.89041e-09	9.17122e-08
TGGT1_280522		hypothetical protein	898.222	0.521125	0.0878455	5.93229	2.98738e-09	9.44084e-08
TGGT1_281960		hypothetical protein	1011.94	0.460883	0.0778817	5.91774	3.264e-09	1.02738e-07
TGGT1_320220		putative ubiquinol cytochrome c oxidoreductase	1861.79	-0.402392	0.0680276	-5.91512	3.3163e-09	1.03968e-07
TGGT1_300200		histone H2AZ	3640.27	-0.339887	0.0575423	-5.90674	3.48935e-09	1.08959e-07
TGGT1_258870B		hypothetical protein	1884.01	0.373747	0.063606	5.87597	4.2038e-09	1.3075e-07
TGGT1_207600		"tubulin/FtsZ family%2C GTPase domain-containing protein"	60.9878	1.96081	0.334695	5.8585	4.67073e-09	1.44701e-07
TGGT1_231160		hypothetical protein	1847.22	-0.392033	0.067034	-5.84827	4.967e-09	1.53276e-07
TGGT1_249720		putative ATP synthase F0 subunit 9	2025.25	-0.471306	0.0806326	-5.84511	5.06241e-09	1.5561e-07
TGGT1_232670		hypothetical protein	1432.36	0.457481	0.0783845	5.83636	5.3353e-09	1.6336e-07
TGGT1_229250A		ribosomal protein RPL28	1505.12	-0.427579	0.0733467	-5.82956	5.55728e-09	1.69497e-07
TGGT1_232300		ribosomal protein RPS3	4767.71	-0.423642	0.0728865	-5.81235	6.16018e-09	1.8716e-07
TGGT1_248990		hypothetical protein	1363.48	0.440416	0.0758637	5.80536	6.42285e-09	1.9439e-07
TGGT1_248390		ribosomal protein RPL26	2880.2	-0.394379	0.0680126	-5.79862	6.68634e-09	2.01004e-07
TGGT1_409990		hypothetical protein	97.0307	1.43676	0.247782	5.79847	6.69246e-09	2.01004e-07
TGGT1_358440		KRUF family protein	74.8551	1.61947	0.279376	5.79676	6.76098e-09	2.0229e-07
TGGT1_300220		hypothetical protein	1571.99	0.425804	0.0735728	5.78751	7.14356e-09	2.12546e-07
TGGT1_310160		argonaute AGO	34.4474	2.65815	0.459317	5.78718	7.15779e-09	2.12546e-07
TGGT1_209800		"formate/nitrite transporter protein"	565.317	0.685859	0.118839	5.77134	7.8643e-09	2.32647e-07
TGGT1_289690		glyceraldehyde-3-phosphate dehydrogenase GAPDH1	6496.12	-0.319484	0.0553943	-5.76746	8.04759e-09	2.37178e-07
TGGT1_217410		hypothetical protein	136.575	1.27345	0.220836	5.76651	8.09311e-09	2.37629e-07
TGGT1_251690		putative seryl-tRNA synthetase%2C cytoplasmic	1214.31	-0.464275	0.0805703	-5.76236	8.29468e-09	2.42643e-07
TGGT1_242070		cAMP-dependent protein kinase regulatory subunit	1881.36	-0.401659	0.0697215	-5.7609	8.36663e-09	2.43841e-07
TGGT1_290970		8-amino-7-oxononanoate synthase	38.7346	2.57072	0.446797	5.75366	8.73323e-09	2.53586e-07
TGGT1_236980		AMP-binding enzyme domain-containing protein	107.181	1.37837	0.239948	5.74445	9.22192e-09	2.66065e-07
TGGT1_253930		GCC2 and GCC3 domain-containing protein	84.2187	1.49755	0.260702	5.74429	9.23062e-09	2.66065e-07
TGGT1_260190		microneme protein MIC13	112.846	1.26603	0.220543	5.74054	9.43754e-09	2.71037e-07
TGGT1_312420		hypothetical protein	1286.5	0.467188	0.0814106	5.73866	9.54266e-09	2.73059e-07
TGGT1_235720		hypothetical protein	38.5797	2.3823	0.415422	5.73464	9.77173e-09	2.78601e-07
TGGT1_210690		ribosomal protein RPS6	6682.66	-0.319369	0.0557349	-5.73015	1.00343e-08	2.85055e-07
TGGT1_309980		dynein heavy chain family protein	2435.79	0.348276	0.0607945	5.72874	1.01179e-08	2.86396e-07
TGGT1_261680		hypothetical protein	608.965	-0.583455	0.101899	-5.72581	1.0294e-08	2.90334e-07
TGGT1_284310		hypothetical protein	122.92	1.50882	0.26388	5.71781	1.07905e-08	3.03253e-07
TGGT1_266070		ribosomal protein RPL31	2692.42	-0.4025	0.0704055	-5.71689	1.08493e-08	3.03818e-07
TGGT1_249250		ribosomal protein RPL35A	3659.82	-0.340041	0.0595767	-5.70761	1.14573e-08	3.19707e-07
TGGT1_304730		"Mob1/phocein family protein"	122.416	-1.23975	0.217284	-5.70569	1.15875e-08	3.22198e-07
TGGT1_290630		AP2 domain transcription factor AP2IX-7	262.083	0.878103	0.154251	5.69269	1.25051e-08	3.46488e-07
TGGT1_213350		ribosomal protein RPS15	3344.38	-0.372443	0.0654781	-5.68805	1.28496e-08	3.54784e-07
TGGT1_311890		hypothetical protein	713.711	-0.63182	0.111094	-5.68727	1.2909e-08	3.55178e-07
TGGT1_313900		"non-specific serine/threonine protein kinase"	553.619	0.589596	0.103887	5.67534	1.38413e-08	3.79501e-07
TGGT1_213410		"putative small nuclear ribonucleoprotein f (snrnp-f)"	442.306	-0.653877	0.115293	-5.67145	1.41597e-08	3.86884e-07
TGGT1_247530		hypothetical protein	485.439	0.636978	0.112398	5.66715	1.4519e-08	3.95328e-07
TGGT1_217700		AP2 domain transcription factor AP2XII-2	446.175	0.675342	0.119494	5.6517	1.5887e-08	4.31085e-07
TGGT1_242290		putative proteasome subunit alpha1	900.03	-0.489908	0.0867514	-5.64726	1.63024e-08	4.40837e-07
TGGT1_230940		hypothetical protein	3691.93	-0.35246	0.06249	-5.64027	1.69787e-08	4.57554e-07
TGGT1_313230		eukaryotic initiation factor-2%2C alpha subunit	1166.93	-0.490904	0.0871103	-5.63543	1.7462e-08	4.6897e-07
TGGT1_250810		ribosomal protein RPL35	2778.74	-0.396765	0.0704165	-5.63454	1.75521e-08	4.69788e-07
TGGT1_258860		hypothetical protein	439.904	0.712298	0.126472	5.63206	1.78066e-08	4.74984e-07
TGGT1_269600		biotin-requiring enzyme domain-containing protein	28.1502	2.9619	0.526196	5.62889	1.8137e-08	4.82162e-07
TGGT1_209950		putative thioredoxin	2302.71	-0.335737	0.0597042	-5.62334	1.87304e-08	4.9626e-07
TGGT1_309110		tRNA methyl transferase	541.808	0.633102	0.112663	5.61941	1.91611e-08	5.0597e-07
TGGT1_244700		"NAD( )/NADH kinase domain-containing protein"	2814.58	0.360311	0.0642507	5.60789	2.04808e-08	5.39009e-07
TGGT1_239330		ribosomal protein RPL37	3274.43	-0.364519	0.0652163	-5.58938	2.2788e-08	5.97729e-07
TGGT1_270380		ribosomal protein RPS13	4202.17	-0.382691	0.068645	-5.57493	2.47623e-08	6.47357e-07
TGGT1_310900		AP2 domain transcription factor AP2XI-2	1422.57	0.530527	0.0952197	5.5716	2.52404e-08	6.57671e-07
TGGT1_299100		hypothetical protein	299.873	0.85407	0.154328	5.53411	3.12811e-08	8.12379e-07
TGGT1_278530		putative multiprotein bridging factor type 1 family transcriptional co-activator	1219.25	-0.498643	0.0901967	-5.52839	3.23177e-08	8.3654e-07
TGGT1_290660		RNA recognition motif-containing protein	2292.46	-0.373848	0.0676465	-5.52649	3.26692e-08	8.42865e-07
TGGT1_284560		ribosomal protein RPL9	3480.1	-0.388928	0.0703903	-5.5253	3.28927e-08	8.43102e-07
TGGT1_319500		hypothetical protein	904.744	0.465577	0.0842589	5.52555	3.28452e-08	8.43102e-07
TGGT1_291310		"putative V-ATPase subunit c' proteolipid"	412.315	-0.63193	0.1146	-5.51422	3.50325e-08	8.95036e-07
TGGT1_214080		toxofilin	1461.14	-0.478727	0.0870106	-5.50194	3.75637e-08	9.56599e-07
TGGT1_278580		hypothetical protein	65.3446	1.77304	0.322292	5.50134	3.76906e-08	9.56732e-07
TGGT1_267100		protein phosphatase 2C domain-containing protein	509.004	0.602388	0.109523	5.50008	3.79624e-08	9.60533e-07
TGGT1_226710		hypothetical protein	2196.68	-0.376158	0.0684905	-5.49213	3.97119e-08	1.00158e-06
TGGT1_271970		glideosome-associated protein with multiple-membrane spans GAPM3	5459.97	-0.276553	0.0503868	-5.48861	4.05103e-08	1.01845e-06
TGGT1_262690		ribosomal protein RPL27	3814.13	-0.371284	0.0677102	-5.48343	4.17147e-08	1.04539e-06
TGGT1_247700		AP2 domain transcription factor AP2XII-4	1239.21	0.489486	0.0893051	5.48105	4.22807e-08	1.05621e-06
TGGT1_247470		putative nucleolar protein	745.613	-0.505126	0.0921725	-5.48022	4.24788e-08	1.0578e-06
TGGT1_219300		ran binding protein	74.938	1.52931	0.279234	5.47678	4.3313e-08	1.07517e-06
TGGT1_214320		facilitative glucose transporter GT1	1499.81	0.453732	0.0829165	5.47216	4.44595e-08	1.10016e-06
TGGT1_309720		hypothetical protein	274.67	0.821794	0.150523	5.4596	4.77195e-08	1.17713e-06
TGGT1_212970		"protein kinase (incomplete catalytic triad)"	337.332	0.742712	0.136385	5.4457	5.16007e-08	1.26889e-06
TGGT1_243570		ribosomal protein RPS26	3092.66	-0.383576	0.0705104	-5.44	5.32816e-08	1.30615e-06
TGGT1_243430		OTU family cysteine protease	467.029	0.744397	0.13707	5.43076	5.61134e-08	1.37129e-06
TGGT1_284180		hypothetical protein	2295.58	0.368729	0.0679131	5.42943	5.6535e-08	1.37732e-06
TGGT1_288650		dense granule protein GRA12	13235.4	-0.25308	0.0467338	-5.41535	6.11683e-08	1.4856e-06
TGGT1_222860		putative eukaryotic translation initiation factor	2167.39	-0.33803	0.0624459	-5.41316	6.19213e-08	1.49926e-06
TGGT1_257680		myosin light chain MLC1	3756.43	-0.341942	0.0633613	-5.39671	6.78758e-08	1.63839e-06
TGGT1_226970		ribosomal protein RPS11	4300.72	-0.404038	0.0749064	-5.39391	6.89423e-08	1.65904e-06
TGGT1_310170		hypothetical protein	630.505	0.62646	0.116238	5.38947	7.06672e-08	1.69537e-06
TGGT1_230210		alveolin domain containing intermediate filament IMC10	4331.52	-0.297093	0.0552002	-5.3821	7.36208e-08	1.76086e-06
TGGT1_315130		L-isoaspartyl protein carboxyl methyltransferase family protein	305.916	0.760341	0.141394	5.37744	7.55505e-08	1.80154e-06
TGGT1_312480		putative uracil phosphoribosyltransferase FUR1	398.634	-0.68421	0.127477	-5.36731	7.99217e-08	1.90001e-06
TGGT1_293690		profilin PRF	2788.55	-0.397687	0.0742722	-5.35446	8.58131e-08	2.03393e-06
TGGT1_289620		cathepsin CPC1	1710.74	-0.380623	0.0711095	-5.35263	8.66832e-08	2.04225e-06
TGGT1_300000		ribosomal protein RPL18	4348.08	-0.385815	0.0720761	-5.35288	8.65662e-08	2.04225e-06
TGGT1_257430		hypothetical protein	825.775	0.549101	0.102659	5.3488	8.85392e-08	2.07975e-06
TGGT1_290600		succinyl-CoA-synthetase alpha SCSA	753.808	-0.476825	0.0892153	-5.34466	9.05879e-08	2.12154e-06
TGGT1_221510		hypothetical protein	712.161	-0.488329	0.0914162	-5.34182	9.2018e-08	2.14612e-06
TGGT1_267580		cyclin2 related protein	1014.5	0.612933	0.114749	5.3415	9.21829e-08	2.14612e-06
TGGT1_261400		hypothetical protein	949.802	0.45596	0.0853804	5.34033	9.27786e-08	2.14728e-06
TGGT1_310210		hypothetical protein	156.252	1.33071	0.249177	5.34044	9.27216e-08	2.14728e-06
TGGT1_301250		hypothetical protein	941.125	0.520997	0.0976483	5.33545	9.53082e-08	2.19936e-06
TGGT1_271050	SAG2A	SAG-related sequence SRS34A	20795.9	-0.243472	0.0456811	-5.32982	9.83109e-08	2.26201e-06
TGGT1_229940		putative cyclophilin	342.313	-0.664132	0.125135	-5.30733	1.11243e-07	2.55211e-06
TGGT1_280700		arginine decarboxylase	447.133	0.598497	0.112846	5.30365	1.13509e-07	2.59653e-06
TGGT1_311180		hypothetical protein	434.922	0.750073	0.141499	5.3009	1.15231e-07	2.62827e-06
TGGT1_272380		hypothetical protein	776.101	0.555876	0.104888	5.29969	1.16001e-07	2.63818e-06
TGGT1_218940		hypothetical protein	576.266	-0.554838	0.104992	-5.28459	1.25985e-07	2.85115e-06
TGGT1_221380		alba 1	1915.39	-0.351581	0.0665377	-5.28393	1.26444e-07	2.85115e-06
TGGT1_268170		hypothetical protein	223.489	0.827712	0.156647	5.28391	1.26452e-07	2.85115e-06
TGGT1_213920		hypothetical protein	901.033	0.455143	0.0863076	5.27349	1.33852e-07	3.00937e-06
TGGT1_218820		alba 2	1122	-0.453307	0.0862893	-5.25334	1.49362e-07	3.34852e-06
TGGT1_278990		putative phosphate carrier	1727.36	-0.379158	0.0722385	-5.2487	1.53174e-07	3.42421e-06
TGGT1_313910		RNA recognition motif 2 protein	3383.27	0.280159	0.0534413	5.24236	1.58534e-07	3.534e-06
TGGT1_244110		"nucleosome assembly protein (nap) protein"	1532.52	-0.406646	0.0776384	-5.23769	1.62598e-07	3.61435e-06
TGGT1_234380		hypothetical protein	1455.28	-0.393438	0.0751565	-5.23492	1.6506e-07	3.65875e-06
TGGT1_251560		hypothetical protein	473.202	0.742799	0.142187	5.22409	1.75009e-07	3.85756e-06
TGGT1_269900		WD domain%2C G-beta repeat-containing protein	484.921	0.554471	0.10613	5.22445	1.74674e-07	3.85756e-06
TGGT1_218300		"zinc finger (CCCH type) motif-containing protein"	649.968	0.548325	0.105158	5.21428	1.8453e-07	4.05605e-06
TGGT1_309410		AP2 domain transcription factor AP2XI-1	272.557	0.821633	0.157634	5.21229	1.86527e-07	4.08852e-06
TGGT1_316570A		hypothetical protein	301.933	0.713165	0.1376	5.18287	2.18496e-07	4.77595e-06
TGGT1_219690		hypothetical protein	2210.18	-0.400662	0.0773711	-5.17845	2.23741e-07	4.87706e-06
TGGT1_305530		hypothetical protein	49.8685	-1.84108	0.356312	-5.16704	2.37828e-07	5.1698e-06
TGGT1_293480		"MoeA N-terminal region (domain I and II) domain-containing protein"	562.649	0.545279	0.1056	5.16361	2.4223e-07	5.25099e-06
TGGT1_264870		Sodium:neurotransmitter symporter family protein	461.336	0.611529	0.118462	5.16223	2.44023e-07	5.26087e-06
TGGT1_265205		WD domain%2C G-beta repeat-containing protein	22.9695	-2.69901	0.5228	-5.1626	2.43538e-07	5.26087e-06
TGGT1_273520		PCI domain-containing protein	1588.2	-0.373234	0.072317	-5.16108	2.4553e-07	5.27891e-06
TGGT1_213570		hypothetical protein	826.427	-0.459673	0.0891128	-5.15833	2.49161e-07	5.34237e-06
TGGT1_278600		hypothetical protein	347.059	-0.699471	0.135758	-5.15234	2.57259e-07	5.50101e-06
TGGT1_232800		hypothetical protein	347.256	0.713861	0.138701	5.14677	2.65015e-07	5.64326e-06
TGGT1_249440		hypothetical protein	1191.49	-0.402088	0.078128	-5.14653	2.65346e-07	5.64326e-06
TGGT1_215980		hypothetical protein	5548.51	0.387768	0.075439	5.14015	2.74517e-07	5.82257e-06
TGGT1_246190		hypothetical protein	352.547	0.731188	0.142302	5.13829	2.77257e-07	5.86487e-06
TGGT1_246030		mediator complex subunit MED17	68.8905	1.54263	0.300712	5.12992	2.89865e-07	6.11514e-06
TGGT1_210380		hypothetical protein	797.155	-0.489345	0.0954762	-5.1253	2.97057e-07	6.25011e-06
TGGT1_300140		putative elongation factor 1-gamma	2309.26	-0.318488	0.0621786	-5.12215	3.02079e-07	6.33883e-06
TGGT1_202430		hypothetical protein	39.6045	2.04705	0.39983	5.11979	3.05876e-07	6.39516e-06
TGGT1_264880		NEDD8-activating enzyme E1 catalytic subunit	406.888	0.598206	0.116849	5.11947	3.06389e-07	6.39516e-06
TGGT1_295935		KRUF family protein	1358.88	0.37312	0.0729265	5.11639	3.1144e-07	6.4834e-06
TGGT1_245460		ribosomal protein RPS8	5009.87	-0.335965	0.0657631	-5.10871	3.24368e-07	6.7347e-06
TGGT1_275470		dense granule protein GRA15	615.302	0.52166	0.102155	5.10656	3.28073e-07	6.7937e-06
TGGT1_226950		IgA-specific metalloendopeptidase	295.361	0.733212	0.143807	5.09859	3.42188e-07	7.06739e-06
TGGT1_201210		hypothetical protein	65.8746	1.58584	0.311508	5.09084	3.56473e-07	7.33807e-06
TGGT1_297060		phosphoglycerate mutase PGMII	1449.61	-0.43321	0.085102	-5.09048	3.57159e-07	7.33807e-06
TGGT1_203050		AP2 domain transcription factor AP2VIIa-6	173.423	0.987947	0.1945	5.07942	3.78599e-07	7.75831e-06
TGGT1_309890		hypothetical protein	555.878	0.516857	0.101766	5.07889	3.79656e-07	7.75978e-06
TGGT1_320080		hypothetical protein	771.873	0.548998	0.108318	5.06838	4.01224e-07	8.17937e-06
TGGT1_306400		hypothetical protein	442.142	0.591283	0.116677	5.06767	4.02704e-07	8.18832e-06
TGGT1_285980A		glucosephosphate-mutase GPM1	628.394	0.616004	0.121602	5.06573	4.06847e-07	8.25124e-06
TGGT1_264690		putative cyclin 4	432.46	-0.607682	0.119994	-5.06429	4.09918e-07	8.29214e-06
TGGT1_411170		hypothetical protein	334.229	0.682627	0.135029	5.0554	4.29483e-07	8.66565e-06
TGGT1_240690		S-adenosyl methionine synthetase	1280.07	-0.40867	0.0810192	-5.04411	4.55627e-07	9.16964e-06
TGGT1_289490		"serine/threonine specific protein phosphatase"	191.262	0.868124	0.172253	5.03981	4.65997e-07	9.35442e-06
TGGT1_219650		"transporter%2C small conductance mechanosensitive ion channel (MscS) family protein"	189.658	0.882905	0.175219	5.03886	4.68309e-07	9.3769e-06
TGGT1_224460		putative aminopeptidase n	11244.4	-0.242913	0.048224	-5.03719	4.72421e-07	9.43524e-06
TGGT1_213720		hypothetical protein	30.9328	2.33104	0.46293	5.03541	4.76816e-07	9.4989e-06
TGGT1_217610		hypothetical protein	349.183	0.694702	0.138032	5.03291	4.83092e-07	9.55138e-06
TGGT1_225540		hypothetical protein	660.249	0.490752	0.0974948	5.03362	4.81293e-07	9.55138e-06
TGGT1_311335		dual specificity phosphatase%2C catalytic domain-containing protein	1255.34	0.421106	0.0836652	5.03323	4.82286e-07	9.55138e-06
TGGT1_202540		"3'5'-cyclic nucleotide phosphodiesterase domain-containing protein"	769.323	0.522995	0.104104	5.02377	5.06674e-07	9.99253e-06
TGGT1_263540		hypothetical protein	142.377	1.06564	0.21236	5.0181	5.21837e-07	1.02658e-05
TGGT1_286450		dense granule protein GRA5	18639.1	-0.236407	0.047143	-5.01467	5.31241e-07	1.04248e-05
TGGT1_206400		FAD binding domain of DNA photolyase domain-containing protein	127.93	-1.09583	0.218594	-5.01307	5.35684e-07	1.04598e-05
TGGT1_321620		dynamin-related protein DRPB	1921.44	-0.318412	0.063513	-5.01334	5.34926e-07	1.04598e-05
TGGT1_200340		hypothetical protein	89.6034	1.23481	0.246522	5.00892	5.4735e-07	1.06348e-05
TGGT1_320610		hypothetical protein	156.455	0.971641	0.193977	5.00905	5.4698e-07	1.06348e-05
TGGT1_227450		hydrolase%2C NUDIX family protein	799.949	0.46147	0.0922089	5.00462	5.59721e-07	1.08484e-05
TGGT1_272370		hypothetical protein	518.306	0.557834	0.111625	4.99739	5.81106e-07	1.12352e-05
TGGT1_286190		hypothetical protein	363.46	0.841088	0.168399	4.99461	5.89553e-07	1.13706e-05
TGGT1_236060		hypothetical protein	449.693	0.567986	0.113743	4.99359	5.92673e-07	1.14028e-05
TGGT1_204050		subtilisin SUB1	4231.14	0.301776	0.0604583	4.99147	5.9922e-07	1.15006e-05
TGGT1_268610		hypothetical protein	303.613	0.742536	0.148793	4.9904	6.02559e-07	1.15366e-05
TGGT1_212310		vacuolar ATP synthetase	1395.39	-0.358968	0.0719504	-4.98911	6.06588e-07	1.15855e-05
TGGT1_313030		hypothetical protein	437.407	0.649471	0.130244	4.98658	6.14581e-07	1.17098e-05
TGGT1_255895		hypothetical protein	173.094	0.869496	0.174394	4.98582	6.17009e-07	1.17276e-05
TGGT1_276920		protein phosphatase 2C domain-containing protein	146.908	1.01679	0.20401	4.98403	6.22749e-07	1.18082e-05
TGGT1_213280		SAG-related sequence SRS25	872.176	0.487321	0.0977979	4.98294	6.26252e-07	1.18177e-05
TGGT1_221620		putative beta-tubulin	4266.95	-0.285436	0.0572808	-4.9831	6.25748e-07	1.18177e-05
TGGT1_225105		hypothetical protein	121.012	1.08041	0.216979	4.97934	6.38012e-07	1.19979e-05
TGGT1_276140		ADP ribosylation factor ARF1	3142.06	-0.324595	0.0651916	-4.97909	6.38853e-07	1.19979e-05
TGGT1_228210		26S proteasome regulatory subunit	825.652	-0.445338	0.0894647	-4.97781	6.43078e-07	1.20485e-05
TGGT1_297900		hypothetical protein	359.097	0.643262	0.129384	4.97174	6.63546e-07	1.24025e-05
TGGT1_226030		AGC kinase	1561.55	-0.46694	0.0939362	-4.97082	6.66691e-07	1.24317e-05
TGGT1_257580		hypothetical protein	120.971	1.09558	0.220626	4.96578	6.84261e-07	1.27292e-05
TGGT1_257560		WD domain%2C G-beta repeat-containing protein	196.971	0.984293	0.198442	4.9601	7.04566e-07	1.3076e-05
TGGT1_276130		cathepsin CPC2	560.51	-0.503962	0.101648	-4.95792	7.12502e-07	1.31922e-05
TGGT1_318380		hypothetical protein	198.753	0.88032	0.177621	4.95617	7.18957e-07	1.32804e-05
TGGT1_229010		rhoptry neck protein RON4	3319.76	-0.294439	0.0594204	-4.95518	7.22626e-07	1.3317e-05
TGGT1_317720		putative eukaryotic translation initiation factor 3 subunit 7	1729.6	-0.338075	0.068254	-4.95319	7.30053e-07	1.34224e-05
TGGT1_258540		phosphoglycerate mutase family protein	3185.96	0.362735	0.0732996	4.94866	7.47246e-07	1.37065e-05
TGGT1_295980		hypothetical protein	453.908	0.646763	0.130875	4.94184	7.73878e-07	1.4162e-05
TGGT1_201380		putative chorismate synthase	2429.95	0.313409	0.0635564	4.93119	8.17281e-07	1.49215e-05
TGGT1_241130		hypothetical protein	104.416	1.24448	0.252605	4.92657	8.36874e-07	1.52439e-05
TGGT1_320570		putative elongation factor Tu	1072.13	-0.402698	0.0818865	-4.91776	8.75414e-07	1.59091e-05
TGGT1_256760		pyruvate kinase PyK1	2758.65	-0.326462	0.0664287	-4.91447	8.90213e-07	1.61408e-05
TGGT1_272730		hypothetical protein	249.766	0.748959	0.152463	4.9124	8.99705e-07	1.62746e-05
TGGT1_300280		LSM domain-containing protein	467.44	-0.554873	0.112964	-4.91195	9.01732e-07	1.62746e-05
TGGT1_205250		rhoptry protein ROP18	6021.07	-0.259413	0.0528597	-4.90758	9.22078e-07	1.66037e-05
TGGT1_258060		putative myosin heavy chain	469.701	-0.532244	0.108599	-4.90099	9.53528e-07	1.71309e-05
TGGT1_234350		hypothetical protein	131.301	1.06938	0.218611	4.89172	9.99594e-07	1.78768e-05
TGGT1_266730		"leucyl-tRNA synthetase (LeuRS2)"	313.272	0.661023	0.135131	4.89173	9.99518e-07	1.78768e-05
TGGT1_245770A		hypothetical protein	138.8	1.0623	0.21733	4.88798	1.01877e-06	1.81784e-05
TGGT1_257000		hypothetical protein	50.0072	1.72953	0.353892	4.88716	1.02299e-06	1.82124e-05
TGGT1_218310		microneme protein MIC14	942.708	0.475094	0.0972279	4.8864	1.02697e-06	1.8242e-05
TGGT1_244380		cactin	950.345	-0.430953	0.0882903	-4.88108	1.05504e-06	1.86984e-05
TGGT1_200440		hypothetical protein	137.352	0.987055	0.202324	4.87858	1.06854e-06	1.88533e-05
TGGT1_310430B		Hsp90 domain-containing protein	585.288	-0.519031	0.10639	-4.87857	1.06857e-06	1.88533e-05
TGGT1_203830		FHA domain-containing protein	409.142	0.614944	0.126107	4.87636	1.08061e-06	1.89913e-05
TGGT1_295720		putative sulfite oxidase	26.0368	2.52137	0.517071	4.87625	1.08122e-06	1.89913e-05
TGGT1_229630		"eIF2 kinase IF2K-A (incomplete catalytic triad)"	1293.88	0.450251	0.0924818	4.86853	1.12431e-06	1.97042e-05
TGGT1_237015		hypothetical protein	635.879	0.47767	0.0981412	4.86717	1.13209e-06	1.97965e-05
TGGT1_281500		hypothetical protein	154.031	0.914634	0.188192	4.8601	1.17328e-06	2.04713e-05
TGGT1_314090		proteasome beta subunit	880.999	-0.486479	0.100239	-4.85321	1.21482e-06	2.11491e-05
TGGT1_227360		ribosomal protein RPL3	7894.3	-0.231893	0.0478402	-4.84724	1.25189e-06	2.17464e-05
TGGT1_259200B		"Na /H exchanger NHE1"	354.211	-0.640746	0.132352	-4.84123	1.2904e-06	2.23661e-05
TGGT1_289310		cullin family protein	477.738	-0.511996	0.106166	-4.8226	1.417e-06	2.45063e-05
TGGT1_309730		thioredoxin reductase	2190.66	-0.323253	0.0671225	-4.81587	1.46561e-06	2.52914e-05
TGGT1_260830		hypothetical protein	337.833	0.658922	0.136925	4.8123	1.49204e-06	2.56912e-05
TGGT1_228240		hypothetical protein	21.0809	2.85368	0.593055	4.81183	1.49554e-06	2.56952e-05
TGGT1_217688		hypothetical protein	150.921	1.02065	0.212292	4.80774	1.52644e-06	2.61689e-05
TGGT1_311780		Zn-containing alcohol dehydrogenase	279.959	0.688109	0.143151	4.80687	1.53313e-06	2.62266e-05
TGGT1_246560		putative vacuolar ATP synthase subunit g	341.303	-0.605738	0.126057	-4.80528	1.54539e-06	2.63789e-05
TGGT1_209420		hypothetical protein	693.45	-0.473012	0.0985463	-4.79989	1.58753e-06	2.69881e-05
TGGT1_324600		heat shock protein	2408.83	-0.33973	0.0707796	-4.79984	1.58794e-06	2.69881e-05
TGGT1_273660		AP2 domain transcription factor AP2VIII-3	838.625	0.47431	0.0988853	4.79657	1.61406e-06	2.73729e-05
TGGT1_243580		putative Hit family protein involved in cell-cycle regulation	917.697	-0.524689	0.109459	-4.79346	1.63928e-06	2.77409e-05
TGGT1_323020		KRUF family protein	198.916	0.900879	0.188443	4.78064	1.74741e-06	2.95071e-05
TGGT1_301180		SAG-related sequence SRS19F	230.924	-0.711193	0.14879	-4.77985	1.75422e-06	2.95588e-05
TGGT1_251410		tetratricopeptide repeat-containing protein	618.036	-0.475557	0.0997772	-4.76619	1.87741e-06	3.15669e-05
TGGT1_219485		hypothetical protein	354.021	0.638626	0.134047	4.76421	1.89598e-06	3.18113e-05
TGGT1_253950		putative protein fam50a	179.539	0.901023	0.189175	4.76291	1.90825e-06	3.18812e-05
TGGT1_297120		hypothetical protein	1391.81	-0.35382	0.0742861	-4.76293	1.90801e-06	3.18812e-05
TGGT1_214970		putative DNA replication licensing factor	1879.74	-0.298528	0.062707	-4.76068	1.92943e-06	3.21667e-05
TGGT1_278930		Tubulin-tyrosine ligase family protein	635.175	0.551087	0.115804	4.75878	1.9477e-06	3.24027e-05
TGGT1_212810		hypothetical protein	117.248	1.06585	0.224014	4.75796	1.95555e-06	3.24646e-05
TGGT1_310150		AMP-binding enzyme domain-containing protein	857.587	0.451598	0.0949848	4.75442	1.99016e-06	3.29696e-05
TGGT1_239600		"rhoptry kinase family protein ROP23 (incomplete catalytic triad)"	111.676	1.18088	0.248446	4.75307	2.0035e-06	3.31209e-05
TGGT1_230860		hypothetical protein	333.591	0.677921	0.142803	4.74726	2.06189e-06	3.40147e-05
TGGT1_229240		hypothetical protein	21.8861	-2.60454	0.549807	-4.73718	2.1671e-06	3.5601e-05
TGGT1_246540		cytochrome c1%2C heme protein	1602.94	-0.428082	0.0903641	-4.73729	2.1659e-06	3.5601e-05
TGGT1_228030		hypothetical protein	69.4163	1.49392	0.315491	4.73522	2.18818e-06	3.58725e-05
TGGT1_266640		putative Acetyl-coenzyme A synthetase 2	2370.43	0.286435	0.0606701	4.72119	2.34472e-06	3.83588e-05
TGGT1_200260		hypothetical protein	153.151	0.943295	0.19992	4.71837	2.3774e-06	3.88127e-05
TGGT1_249300		hypothetical protein	1089.31	-0.384818	0.0816393	-4.71364	2.43327e-06	3.96426e-05
TGGT1_282180		hypothetical protein	1364.23	-0.401329	0.085462	-4.69599	2.65318e-06	4.3136e-05
TGGT1_291940		hypothetical protein	301.32	0.635633	0.135447	4.69286	2.69406e-06	4.37104e-05
TGGT1_219640		hypothetical protein	215.164	0.761372	0.162279	4.69175	2.70873e-06	4.3858e-05
TGGT1_251958		SAG-related sequence SRS59B	47.7558	-1.57906	0.3369	-4.68702	2.77207e-06	4.47915e-05
TGGT1_245980		hypothetical protein	19.9013	2.90396	0.621351	4.67362	2.9593e-06	4.77188e-05
TGGT1_265090		hypothetical protein	1437.46	0.410514	0.0879077	4.66983	3.01448e-06	4.8509e-05
TGGT1_273130		SAG-related sequence SRS30A	493.049	-0.528243	0.113151	-4.66849	3.03418e-06	4.87265e-05
TGGT1_306900		"NOL1/NOP2/sun family protein"	155.037	0.884302	0.190135	4.65091	3.30478e-06	5.2964e-05
TGGT1_234180		hypothetical protein	239.7	0.716891	0.154183	4.6496	3.32577e-06	5.3192e-05
TGGT1_284530		hypothetical protein	448.519	0.549375	0.118176	4.6488	3.33878e-06	5.32918e-05
TGGT1_224660		"transcription factor s-ii (tfiis)%2C central domain-containing protein"	360.462	0.625003	0.134517	4.64629	3.37964e-06	5.374e-05
TGGT1_228710		hypothetical protein	111.328	1.05497	0.22706	4.64623	3.38052e-06	5.374e-05
TGGT1_297880		dense granule protein DG32	1275.92	-0.363512	0.0783611	-4.63894	3.50205e-06	5.55598e-05
TGGT1_291840		hypothetical protein	70.356	-1.41499	0.305214	-4.63608	3.55086e-06	5.62207e-05
TGGT1_233380		hypothetical protein	3292.25	0.262865	0.0568006	4.62786	3.69472e-06	5.83811e-05
TGGT1_245560		hypothetical protein	460.149	0.544262	0.117736	4.62275	3.78692e-06	5.9718e-05
TGGT1_240900		AP2 domain transcription factor AP2VI-2	231.623	0.773406	0.167688	4.61218	3.98476e-06	6.27122e-05
TGGT1_209720		hypothetical protein	494.73	-0.500336	0.108495	-4.61162	3.9955e-06	6.27556e-05
TGGT1_231030		hypothetical protein	235.102	0.724293	0.15745	4.60014	4.22215e-06	6.61834e-05
TGGT1_257990		putative heat shock protein 101	403.465	0.633563	0.137778	4.59845	4.25655e-06	6.65901e-05
TGGT1_290700		hypothetical protein	939.541	0.410175	0.0893261	4.59189	4.39252e-06	6.85809e-05
TGGT1_214090		signal peptidase	1668.72	0.434434	0.0946483	4.58998	4.43291e-06	6.90271e-05
TGGT1_273595		hypothetical protein	284.957	0.660644	0.14394	4.58971	4.43864e-06	6.90271e-05
TGGT1_238010		ribosomal protein RPL23A	4549.58	-0.274592	0.0598698	-4.58649	4.50759e-06	6.99609e-05
TGGT1_301400		hypothetical protein	1455.48	0.431781	0.094202	4.58357	4.57113e-06	7.08075e-05
TGGT1_297810		hypothetical protein	919.499	-0.410537	0.0895964	-4.58207	4.60399e-06	7.11764e-05
TGGT1_297647		hypothetical protein	58.3096	1.50683	0.329215	4.57704	4.71595e-06	7.27643e-05
TGGT1_246490		hypothetical protein	752.111	0.40594	0.0887847	4.57218	4.82665e-06	7.43266e-05
TGGT1_252390		hypothetical protein	296.303	0.682241	0.149663	4.55851	5.15186e-06	7.91265e-05
TGGT1_313410		proteasome 26S regulatory subunit	1492.34	-0.321165	0.0704582	-4.55824	5.15846e-06	7.91265e-05
TGGT1_311625		WD domain%2C G-beta repeat-containing protein	644.332	-0.474823	0.104186	-4.55746	5.1775e-06	7.92642e-05
TGGT1_249240		putative calmodulin	2632.89	-0.280935	0.0617042	-4.55294	5.29024e-06	8.08328e-05
TGGT1_249800		hypothetical protein	191.798	0.804066	0.176732	4.54962	5.3742e-06	8.19566e-05
TGGT1_321685		hypothetical protein	180.519	-0.824771	0.181317	-4.54877	5.39612e-06	8.21317e-05
TGGT1_260520		hypothetical protein	663.28	0.524737	0.115474	4.54422	5.51384e-06	8.37614e-05
TGGT1_223140		tRNA binding domain-containing protein	721.333	-0.435962	0.0960451	-4.53914	5.6484e-06	8.56402e-05
TGGT1_293730		DHHC zinc finger domain-containing protein	768.468	-0.406488	0.0896366	-4.53484	5.76469e-06	8.72353e-05
TGGT1_293860		hypothetical protein	224.615	-0.744483	0.164311	-4.53093	5.87247e-06	8.86956e-05
TGGT1_246530		phospholipase D active site domain-containing protein	140.33	0.879521	0.194248	4.52782	5.95957e-06	8.98388e-05
TGGT1_226000		putative ATP synthase	543.183	-0.488701	0.108035	-4.52356	6.08094e-06	9.14932e-05
TGGT1_226420		peptidase family M3 protein	868.574	0.39747	0.0879983	4.5168	6.27823e-06	9.42812e-05
TGGT1_237410		protein phosphatase 2C domain-containing protein	392.524	0.563022	0.125096	4.50072	6.7725e-06	0.00010151
TGGT1_269442		putative calmodulin	676.023	-0.474864	0.105535	-4.49957	6.80903e-06	0.000101864
TGGT1_216790		putative ATP-binding cassette sub-family E member 1	564.497	-0.447807	0.0995312	-4.49916	6.82231e-06	0.000101869
TGGT1_226830		DnaK family protein	1850.61	-0.312811	0.06959	-4.49506	6.95507e-06	0.000103654
TGGT1_275440		dense granule protein GRA6	15399.1	0.20315	0.0453182	4.48275	7.36866e-06	0.000109611
TGGT1_232475		hypothetical protein	58.1277	-1.45168	0.323941	-4.48132	7.41829e-06	0.000110141
TGGT1_258670		hypothetical protein	234.318	0.726813	0.162272	4.47898	7.49991e-06	0.000111143
TGGT1_207170		hypothetical protein	770.722	-0.477013	0.106533	-4.47761	7.54832e-06	0.00011165
TGGT1_235540		putative eukaryotic initiation factor-2 beta	868.124	-0.415097	0.0927689	-4.47453	7.65814e-06	0.000113062
TGGT1_297890		hypothetical protein	377.963	0.689428	0.154157	4.47225	7.73992e-06	0.000114055
TGGT1_276155		hypothetical protein	44.5293	1.77556	0.397497	4.46686	7.93778e-06	0.000116752
TGGT1_226260		hypothetical protein	140.677	0.858841	0.192441	4.46288	8.08645e-06	0.000118717
TGGT1_254440		ribosomal protein RPL12	3472.12	-0.333301	0.0747226	-4.46052	8.17622e-06	0.000119625
TGGT1_275320		penicillin amidase	981.756	0.363433	0.0814789	4.46045	8.17868e-06	0.000119625
TGGT1_262720		putative eukaryotic initiation factor-1A	1219.31	-0.359624	0.0806666	-4.45815	8.26713e-06	0.000120694
TGGT1_272010		Gar1 protein RNA binding region protein	463.24	-0.579921	0.130167	-4.45522	8.38062e-06	0.000122114
TGGT1_300160		hypothetical protein	136.452	0.924645	0.207559	4.45484	8.39543e-06	0.000122114
TGGT1_283850		peptidyl-prolyl cis-trans isomerase	1212.35	-0.371758	0.0835811	-4.44787	8.67246e-06	0.000125911
TGGT1_217480		hypothetical protein	633.647	-0.457861	0.102966	-4.44674	8.71829e-06	0.000126343
TGGT1_363340		hypothetical protein	94.493	1.1236	0.252845	4.44382	8.83773e-06	0.000127838
TGGT1_232660		Hsp70 interacting protein HIP	1143.69	-0.344379	0.0775489	-4.44079	8.96293e-06	0.000129411
TGGT1_214790		glycoprotein	1252.1	-0.34701	0.0781526	-4.44016	8.98931e-06	0.000129555
TGGT1_309990		hypothetical protein	154.176	0.845081	0.190443	4.43745	9.10324e-06	0.000130957
TGGT1_243920		putative DNA replication licensing factor MCM5	1169.11	-0.3637	0.0820863	-4.4307	9.39259e-06	0.000134837
TGGT1_278050		putative proteasome subunit alpha type 1	810.659	-0.412042	0.0930041	-4.43037	9.40721e-06	0.000134837
TGGT1_248180		hypothetical protein	94.4368	1.12867	0.255327	4.42047	9.84843e-06	0.000140904
TGGT1_229405		"3'5'-cyclic nucleotide phosphodiesterase domain-containing protein"	42.2859	1.71007	0.387268	4.41573	1.00668e-05	0.000143767
TGGT1_240890		6-phosphofructokinase	614.721	0.443231	0.100561	4.40758	1.04532e-05	0.000149014
TGGT1_217750		hypothetical protein	360.612	-0.572782	0.130206	-4.39905	1.08724e-05	0.00015471
TGGT1_265820		Las1 family protein	151.592	0.893389	0.20321	4.39638	1.10069e-05	0.000156061
TGGT1_267585		hypothetical protein	83.8501	1.12566	0.256021	4.39675	1.09882e-05	0.000156061
TGGT1_244165		hypothetical protein	256.57	0.782615	0.178242	4.39076	1.12958e-05	0.000159868
TGGT1_310190		"PIK3R4 kinase-related protein (incomplete catalytic triad)"	292.24	0.689391	0.157118	4.38774	1.14534e-05	0.000161807
TGGT1_212190		RNA recognition motif-containing protein	553.83	0.498058	0.113634	4.38301	1.17049e-05	0.000165064
TGGT1_247460		proliferating cell nuclear antigen PCNA1	964.921	-0.353881	0.0807703	-4.38132	1.17961e-05	0.000166053
TGGT1_229020		putative cell-cycle-associated protein kinase CDK	1706.36	-0.378848	0.0865022	-4.37963	1.18882e-05	0.00016705
TGGT1_232270		histidine acid phosphatase superfamily protein	634.371	0.445908	0.1019	4.37593	1.20914e-05	0.000169602
TGGT1_201880		hypothetical protein	855.831	-0.40507	0.0927027	-4.36956	1.24495e-05	0.000174315
TGGT1_205180		RNA recognition motif-containing protein	814.019	-0.379557	0.0868837	-4.36856	1.25069e-05	0.000174498
TGGT1_240600		putative chaperonin cpn60	1641.83	-0.3054	0.0699068	-4.36867	1.25004e-05	0.000174498
TGGT1_287230		"inorganic anion transporter%2C sulfate permease (SulP) family protein"	125.814	0.900451	0.206395	4.36276	1.28434e-05	0.000178876
TGGT1_299000		hypothetical protein	228.708	0.730532	0.167533	4.36052	1.29756e-05	0.000180398
TGGT1_270520		hypothetical protein	996.542	-0.361777	0.0830471	-4.35629	1.32287e-05	0.000183592
TGGT1_255290		hypothetical protein	51.9777	1.45279	0.333634	4.35444	1.3341e-05	0.000184824
TGGT1_242260		hypothetical protein	307.122	0.589789	0.135711	4.34593	1.38687e-05	0.000191798
TGGT1_225315		hypothetical protein	24.832	-2.28757	0.526666	-4.34349	1.40239e-05	0.000193331
TGGT1_286740		microneme-like protein	54.0794	1.44206	0.332011	4.34341	1.40287e-05	0.000193331
TGGT1_220920		hypothetical protein	124.484	0.943114	0.217286	4.34043	1.42201e-05	0.000195626
TGGT1_308960		ATPase%2C AAA family protein	43.0914	-1.5633	0.360334	-4.33849	1.43468e-05	0.000197024
TGGT1_214210		rRNA pseudouridine synthase	1262.79	-0.356724	0.0823511	-4.33175	1.47931e-05	0.000202531
TGGT1_267060		ribosomal protein RPL14	2880.01	-0.359677	0.0830345	-4.33165	1.47993e-05	0.000202531
TGGT1_251850		"serine/threonine protein phosphatase"	589.595	-0.434323	0.100392	-4.32629	1.51643e-05	0.000207167
TGGT1_266080		hypothetical protein	2857.29	0.32305	0.0747245	4.32322	1.5377e-05	0.000209708
TGGT1_268835		hypothetical protein	1210.27	-0.387513	0.0896892	-4.32062	1.55591e-05	0.000211824
TGGT1_238250		ribosomal protein RPL36	3293.08	-0.268798	0.0622539	-4.31777	1.57615e-05	0.000214209
TGGT1_205265		transporter%2C cation channel family protein	57.6343	-1.44746	0.335286	-4.31709	1.58098e-05	0.000214495
TGGT1_213020		hypothetical protein	120.13	0.918961	0.212994	4.3145	1.59964e-05	0.000216653
TGGT1_231380		DNA-directed RNA polymerase II RPB4	219.223	-0.65413	0.151645	-4.31355	1.60654e-05	0.000217214
TGGT1_237100		RAP domain-containing protein	157.699	0.807382	0.187452	4.30715	1.65375e-05	0.000223213
TGGT1_285980B		glucosephosphate-mutase GPM1	840.551	0.371087	0.0861904	4.30543	1.66658e-05	0.00022456
TGGT1_219310		DnaK family protein	1499.54	-0.295644	0.0687203	-4.30214	1.69158e-05	0.00022754
TGGT1_212170		GIY-YIG catalytic domain-containing protein	440.574	-0.499881	0.116214	-4.30139	1.69732e-05	0.000227922
TGGT1_220450		ribonuclease HI protein	174.8	0.744224	0.173121	4.29887	1.71674e-05	0.000230137
TGGT1_217770		hypothetical protein	475.563	0.458561	0.10678	4.29443	1.7514e-05	0.000233986
TGGT1_305190		CorA family Mg2 transporter protein	437.58	0.537649	0.125187	4.29476	1.74881e-05	0.000233986
TGGT1_411640		hypothetical protein	274.708	0.693814	0.161628	4.29266	1.76545e-05	0.000235463
TGGT1_290678		hypothetical protein	827.841	0.391171	0.0911511	4.29146	1.77505e-05	0.000236343
TGGT1_269010		AP2 domain transcription factor AP2VIII-7	1361.94	0.352885	0.0822876	4.28844	1.79936e-05	0.000239175
TGGT1_283855		hypothetical protein	24.9682	-2.27329	0.530394	-4.28605	1.81877e-05	0.000241347
TGGT1_312130		hypothetical protein	158.92	0.839952	0.195996	4.28555	1.82285e-05	0.000241482
TGGT1_200450		hypothetical protein	217.705	0.693725	0.161929	4.28414	1.83449e-05	0.000242615
TGGT1_205370		hypothetical protein	361.008	0.573223	0.133847	4.28266	1.84673e-05	0.000243824
TGGT1_313040		hypothetical protein	134.061	0.91518	0.213812	4.28029	1.86649e-05	0.000246021
TGGT1_269690		hypothetical protein	862.587	0.358618	0.0839555	4.27152	1.94143e-05	0.000255471
TGGT1_310530		SNF2 family N-terminal domain-containing protein	302.135	0.624498	0.146337	4.26753	1.97647e-05	0.000259647
TGGT1_214840		AP2 domain transcription factor AP2X-7	2147.24	0.293871	0.0689081	4.26469	2.00184e-05	0.000262365
TGGT1_283790		putative protein kinase	530.583	0.617681	0.144844	4.26446	2.00383e-05	0.000262365
TGGT1_311510		eIF2 kinase IF2K-B	1010.27	0.46646	0.109491	4.26025	2.04197e-05	0.000266844
TGGT1_411000		hypothetical protein	24.2011	2.30152	0.54027	4.25994	2.04482e-05	0.000266844
TGGT1_307760		Tubulin-tyrosine ligase family protein	1058.91	-0.390083	0.0915939	-4.25883	2.05499e-05	0.000267727
TGGT1_316430		"putative target of rapamycin (TOR)"	334.517	0.616777	0.144857	4.25784	2.06408e-05	0.000268466
TGGT1_216335		hypothetical protein	3658.21	0.265052	0.0622585	4.25728	2.06928e-05	0.000268699
TGGT1_233490		hypothetical protein	322.509	-0.668006	0.156937	-4.25652	2.07631e-05	0.000269167
TGGT1_285895		AP2 domain transcription factor AP2V-2	627.193	-0.418781	0.0984068	-4.25561	2.08477e-05	0.00026982
TGGT1_269130		hypothetical protein	112.239	0.93321	0.219368	4.25409	2.09902e-05	0.000271218
TGGT1_268280		"'chromo' (CHRromatin Organization MOdifier) domain-containing protein"	1152.97	0.372959	0.087811	4.24729	2.16373e-05	0.000279121
TGGT1_252880A		hypothetical protein	265.617	0.615335	0.144981	4.24424	2.19337e-05	0.000282481
TGGT1_313650		hypothetical protein	18.5518	-2.51545	0.592988	-4.24198	2.21552e-05	0.000284868
TGGT1_294020		"zinc finger%2C C3HC4 type (RING finger) domain-containing protein"	250.698	0.626602	0.147752	4.24092	2.2261e-05	0.000285761
TGGT1_254880		Alpha-galactosidase	993.72	-0.348565	0.082331	-4.2337	2.29879e-05	0.000294133
TGGT1_311920		GRAM domain-containing protein	945.434	0.387919	0.0916191	4.23404	2.29526e-05	0.000294133
TGGT1_215425		hypothetical protein	394.406	-0.522318	0.123408	-4.23246	2.31154e-05	0.000294806
TGGT1_260680		putative small subunit DNA primase	697.36	-0.389251	0.0919623	-4.23272	2.30881e-05	0.000294806
TGGT1_295030		hypothetical protein	680.148	0.452812	0.107004	4.23173	2.31902e-05	0.000295281
TGGT1_259270		SAG-related sequence SRS26E	19.165	-2.25889	0.534377	-4.22714	2.36684e-05	0.000300883
TGGT1_264040		hypothetical protein	891.097	-0.407443	0.0965274	-4.22101	2.43211e-05	0.000308682
TGGT1_262050		rhoptry kinase family protein ROP39	903.737	-0.415859	0.0985334	-4.22049	2.43777e-05	0.000308902
TGGT1_203740		hypothetical protein	108.909	0.951085	0.225455	4.21851	2.45926e-05	0.000310127
TGGT1_212770		hypothetical protein	2892.99	-0.249343	0.0591027	-4.2188	2.45603e-05	0.000310127
TGGT1_255910		putative PfMNL-2 CISD1 family iron-sulfur protein	306.45	-0.625297	0.148212	-4.21894	2.45458e-05	0.000310127
TGGT1_308940		hypothetical protein	289.29	0.63012	0.149385	4.21808	2.46389e-05	0.000310213
TGGT1_227880		hypothetical protein	29.2081	1.95806	0.464981	4.21106	2.54173e-05	0.000319502
TGGT1_237600		"Armadillo/beta-catenin family repeat-containing protein"	341.638	0.560303	0.133125	4.20886	2.56663e-05	0.000322118
TGGT1_206300		hypothetical protein	140.129	0.860277	0.204604	4.2046	2.61546e-05	0.000327724
TGGT1_285250		hypothetical protein	2168.46	-0.279175	0.0664451	-4.20159	2.65042e-05	0.000331576
TGGT1_234300		hypothetical protein	327.525	0.553745	0.131939	4.19696	2.70516e-05	0.000337352
TGGT1_281460		hypothetical protein	61.9091	1.2583	0.299806	4.19704	2.70421e-05	0.000337352
TGGT1_225140		BT1 family protein	6.23885	-6.45375	1.54065	-4.18898	2.80212e-05	0.00034889
TGGT1_235515		MORN repeat-containing protein	54.2966	1.33932	0.320056	4.18464	2.85614e-05	0.000354495
TGGT1_250770		putative eukaryotic initiation factor-4A	4112.99	-0.273694	0.0654041	-4.18466	2.85587e-05	0.000354495
TGGT1_203420		"4'-phosphopantetheinyl transferase domain-containing protein"	203.955	0.667123	0.159443	4.1841	2.86304e-05	0.000354791
TGGT1_288750		ubiquinol-cytochrome c reductase	769.875	-0.39021	0.0934188	-4.177	2.95381e-05	0.000365464
TGGT1_411080		hypothetical protein	110.98	1.01048	0.241956	4.17629	2.96299e-05	0.000366025
TGGT1_229710		OTU family cysteine protease	240.979	0.626412	0.150287	4.16811	3.07131e-05	0.000378811
TGGT1_257572		hypothetical protein	263.27	0.601592	0.144388	4.16649	3.09323e-05	0.000380888
TGGT1_293340		putative ran binding family protein 1	670.721	-0.455957	0.109443	-4.16615	3.09783e-05	0.000380888
TGGT1_236580		Prp31-15.5k-U4 Snrna Complex family protein	929.446	-0.381723	0.0916719	-4.16401	3.12703e-05	0.000383879
TGGT1_280370		hypothetical protein	2386.21	0.261326	0.0627666	4.16347	3.13453e-05	0.000384199
TGGT1_319312		hypothetical protein	97.7911	1.05753	0.254074	4.16228	3.15081e-05	0.000385594
TGGT1_221590		dual specificity phosphatase%2C catalytic domain-containing protein	997.118	0.333124	0.0800647	4.16068	3.17295e-05	0.000387571
TGGT1_288500		"FAD Malate-dehydrogenase (MDH-FAD)"	738.297	-0.419308	0.100785	-4.16041	3.17681e-05	0.000387571
TGGT1_219850		"prolyl-tRNA synthetase (ProRS)"	2164.09	-0.260794	0.0627125	-4.15856	3.20263e-05	0.000390116
TGGT1_277030		putative isoleucyl-tRNA synthetase	1593.04	0.309933	0.0745743	4.15602	3.23833e-05	0.000393854
TGGT1_293360		hypothetical protein	3184.46	-0.265197	0.0639149	-4.14923	3.33599e-05	0.000405106
TGGT1_236970		"SWI2/SNF2-containing PHD finger protein"	2198.88	-0.282428	0.0680863	-4.14809	3.35268e-05	0.00040588
TGGT1_293290		hypothetical protein	15.1565	3.18473	0.76771	4.14834	3.34888e-05	0.00040588
TGGT1_253290		valyl-tRNA synthetase	1150.42	-0.31404	0.0757287	-4.14691	3.36994e-05	0.00040615
TGGT1_270210		kinesin motor domain-containing protein	51.9468	1.63225	0.393598	4.147	3.36853e-05	0.00040615
TGGT1_356300		DNA-directed RNA polymerase I	633.893	-0.482764	0.116416	-4.14688	3.37039e-05	0.00040615
TGGT1_205680		hypothetical protein	444.94	-0.47474	0.114512	-4.14578	3.38665e-05	0.000407485
TGGT1_290330		"chloride transporter%2C chloride channel (ClC) family protein"	332.443	0.584359	0.14108	4.14204	3.44235e-05	0.000413555
TGGT1_214835		hypothetical protein	106.223	0.940113	0.227514	4.1321	3.59458e-05	0.000431066
TGGT1_231200		hypothetical protein	451.227	0.454584	0.11002	4.13182	3.59906e-05	0.000431066
TGGT1_230410		peroxiredoxin PRX3	1030.59	-0.346282	0.0838218	-4.13116	3.60931e-05	0.000431636
TGGT1_310820		putative SLU7 splicing factor	365.885	-0.532141	0.128904	-4.1282	3.65607e-05	0.000436565
TGGT1_273468		hypothetical protein	14.854	-2.93013	0.710212	-4.12571	3.69594e-05	0.000440657
TGGT1_297643		hypothetical protein	26.5807	1.99274	0.483325	4.12298	3.73995e-05	0.00044523
TGGT1_248280		hypothetical protein	156.163	-0.812361	0.1971	-4.12156	3.76317e-05	0.000447317
TGGT1_310750		"emp24/gp25L/p24 family protein"	1291.4	-0.316093	0.0767488	-4.11854	3.81281e-05	0.000452534
TGGT1_236640		"zinc finger%2C C3HC4 type (RING finger) domain-containing protein"	410.31	0.480137	0.116655	4.11586	3.85746e-05	0.000457144
TGGT1_249840		putative dynein heavy chain 2	74.3322	1.29044	0.313677	4.11393	3.88974e-05	0.000460276
TGGT1_262040		"SAC3/GANP family protein"	534.357	-0.447221	0.108749	-4.1124	3.91568e-05	0.00046265
TGGT1_202550		NLI interacting factor family phosphatase	510.355	0.452472	0.110072	4.11071	3.94447e-05	0.000465353
TGGT1_248900		hypothetical protein	36.1777	1.59836	0.388942	4.1095	3.96509e-05	0.000467085
TGGT1_256040		PA14 domain-containing protein	30.378	-1.86641	0.454412	-4.10729	4.00323e-05	0.000470874
TGGT1_293260		"ATPase/histidine kinase/DNA gyrase B/HSP90 domain-containing protein"	1702.1	0.36702	0.0893717	4.10667	4.01401e-05	0.000471437
TGGT1_243740		WD domain%2C G-beta repeat-containing protein	53.1521	1.35543	0.33014	4.10562	4.03224e-05	0.000472872
TGGT1_262640		Cg8 family protein	766.864	-0.424949	0.103591	-4.10219	4.09258e-05	0.000479233
TGGT1_294800A		"putative elongation factor 1-alpha (EF-1-ALPHA)"	2887.75	-0.312474	0.0762016	-4.10063	4.12027e-05	0.000481759
TGGT1_311760		hypothetical protein	291.081	0.602458	0.147147	4.09427	4.23492e-05	0.00049443
TGGT1_410370		putative transmembrane protein	955.483	0.44729	0.109285	4.09287	4.26069e-05	0.000496702
TGGT1_294670		translation initiation factor 3 subunit	1274.47	-0.331371	0.0810254	-4.08971	4.31909e-05	0.000502765
TGGT1_263750		hypothetical protein	520.908	0.459458	0.11237	4.0888	4.33604e-05	0.000503993
TGGT1_293190		"endonuclease/exonuclease/phosphatase family protein"	706.116	0.416146	0.101855	4.08568	4.39475e-05	0.000509362
TGGT1_305860		calcium-dependent protein kinase CDPK3	859.679	-0.358068	0.0876403	-4.08566	4.39518e-05	0.000509362
TGGT1_254810		hypothetical protein	128.747	0.872131	0.213483	4.08524	4.40307e-05	0.000509526
TGGT1_207880		hypothetical protein	345.836	0.533769	0.130675	4.08471	4.4131e-05	0.000509936
TGGT1_217890		"putative alkyl hydroperoxide reductase/ Thiol specific antioxidant/ Mal allergen"	1513.85	-0.321586	0.0787528	-4.08348	4.43656e-05	0.000511146
TGGT1_234430		hypothetical protein	396.382	0.492082	0.120498	4.08374	4.43163e-05	0.000511146
TGGT1_286270		hypothetical protein	628.564	0.502847	0.123152	4.08314	4.44306e-05	0.000511147
TGGT1_201400		Sin3-associated polypeptide SAP18	703.176	-0.417069	0.102172	-4.08203	4.46435e-05	0.000512847
TGGT1_246330		"CRAL/TRIO domain-containing protein"	459.736	-0.455557	0.111704	-4.07827	4.53729e-05	0.000520466
TGGT1_293810		carboxyvinyl-carboxyphosphonate phosphorylmutase	134.461	0.819405	0.201017	4.07629	4.57601e-05	0.000524143
TGGT1_305790		hypothetical protein	92.1694	1.08527	0.266287	4.07556	4.59038e-05	0.000525024
TGGT1_306620		AP2 domain transcription factor AP2IX-9	91.6604	0.98237	0.241078	4.07491	4.60329e-05	0.000525737
TGGT1_316510		hypothetical protein	397.528	0.624076	0.153243	4.07247	4.65169e-05	0.000530495
TGGT1_203060		hypothetical protein	795.831	0.381222	0.0936901	4.06897	4.72215e-05	0.000537751
TGGT1_213240		hypothetical protein	353.743	0.617121	0.151809	4.06511	4.80102e-05	0.000545155
TGGT1_285810		MYND finger domain-containing protein	155.411	0.810856	0.199455	4.06537	4.79569e-05	0.000545155
TGGT1_321540		hypothetical protein	563.61	0.465152	0.114498	4.06253	4.85429e-05	0.00055041
TGGT1_315360		hypothetical protein	767.281	-0.404693	0.0996741	-4.06016	4.90395e-05	0.00055524
TGGT1_304740		rhoptry kinase family protein ROP35	900.898	0.399213	0.0983389	4.05956	4.91645e-05	0.000555856
TGGT1_275870		"tubulin/FtsZ family%2C GTPase domain-containing protein"	25.684	2.158	0.531756	4.05825	4.9441e-05	0.000558179
TGGT1_261750		rhoptry neck protein RON10	1240.47	-0.309301	0.0762247	-4.05776	4.95466e-05	0.00055857
TGGT1_219738		hypothetical protein	358.397	0.515709	0.12714	4.05624	4.987e-05	0.00056061
TGGT1_295360		hypothetical protein	1699.47	-0.312015	0.0769222	-4.05625	4.98673e-05	0.00056061
TGGT1_240810		hypothetical protein	910.399	-0.34484	0.0851089	-4.05175	5.08352e-05	0.000570645
TGGT1_243960		"nuclear transport factor 2 (ntf2) domain-containing protein"	1084.62	-0.312303	0.0771339	-4.04884	5.14717e-05	0.000576967
TGGT1_239760		ribosomal protein RPL22	2740.61	-0.305918	0.0755877	-4.0472	5.18339e-05	0.0005802
TGGT1_230950		hypothetical protein	296.619	0.572912	0.141667	4.04409	5.25275e-05	0.000587129
TGGT1_267760		hypothetical protein	373.06	0.499641	0.123594	4.0426	5.28612e-05	0.000590021
TGGT1_277490		hypothetical protein	728.058	0.426511	0.105552	4.04075	5.32799e-05	0.000593852
TGGT1_226800		eukaryotic glutathione synthase%2C atp binding domain-containing protein	130.649	0.836039	0.207145	4.03601	5.43684e-05	0.000605128
TGGT1_297430		hypothetical protein	1235.84	0.358404	0.088886	4.03218	5.52624e-05	0.000614209
TGGT1_225690		hypothetical protein	1263.85	0.335491	0.0832314	4.03082	5.55824e-05	0.000616025
TGGT1_232590		glutamate-cysteine ligase%2C catalytic subunit domain-containing protein	328.42	0.51693	0.128238	4.03102	5.55348e-05	0.000616025
TGGT1_266960		beta-tubulin	6260.7	-0.214407	0.0532016	-4.03009	5.57546e-05	0.000617065
TGGT1_268182		hypothetical protein	190.227	0.837229	0.207784	4.02933	5.59357e-05	0.000618199
TGGT1_204440		cyclic nucleotide-binding domain-containing protein	56.7703	1.25959	0.312761	4.02733	5.64132e-05	0.000622603
TGGT1_232350		lactate dehydrogenase LDH1	4841.95	-0.264144	0.0656087	-4.02605	5.67215e-05	0.000625128
TGGT1_271990		hypothetical protein	283.371	0.598197	0.148646	4.02431	5.71416e-05	0.000628877
TGGT1_300285		hypothetical protein	222.386	-0.625991	0.155762	-4.0189	5.84708e-05	0.000642607
TGGT1_251450		hypothetical protein	283.743	0.63828	0.158876	4.01746	5.88277e-05	0.000645627
TGGT1_219730		hypothetical protein	740.585	0.411893	0.102567	4.01585	5.92313e-05	0.00064825
TGGT1_293180		NADP-specific glutamate dehydrogenase	1399.13	0.329067	0.0819376	4.01606	5.91784e-05	0.00064825
TGGT1_315770		cytochrome p450 superfamily protein	978.014	-0.342731	0.0854931	-4.00888	6.10086e-05	0.000666773
TGGT1_293590		"putative 3-oxoacyl-acyl-carrier protein synthase I/II"	1248.5	-0.315373	0.0786823	-4.00819	6.11869e-05	0.000667794
TGGT1_249900		putative adenine nucleotide translocator	2448.78	-0.306879	0.0766263	-4.00488	6.20494e-05	0.00067627
TGGT1_289530		ribosomal protein RPL19	4484.11	-0.259825	0.0649139	-4.00261	6.2647e-05	0.000681815
TGGT1_300190		ribosomal protein RPL37A	2498.34	-0.242094	0.0604889	-4.00229	6.27315e-05	0.000681815
TGGT1_229950		putative 26S proteasome regulatory subunit 6b	1032.56	-0.348741	0.0871522	-4.00152	6.29369e-05	0.000683105
TGGT1_270320		protein phosphatase 2C domain-containing protein	1944.86	0.278867	0.069798	3.99535	6.45998e-05	0.000700187
TGGT1_319308		hypothetical protein	263.406	0.662147	0.165863	3.99214	6.54793e-05	0.000708744
TGGT1_314310		hypothetical protein	126.748	0.910515	0.228381	3.98682	6.6965e-05	0.000723829
TGGT1_299210		CTP synthase	799.1	-0.357288	0.0896377	-3.98591	6.72219e-05	0.00072561
TGGT1_239740		dense granule protein GRA14	2092.12	-0.253501	0.0636052	-3.98554	6.73277e-05	0.000725756
TGGT1_318430		malate dehydrogenase MDH	1067.36	-0.327591	0.0823481	-3.97813	6.94604e-05	0.000747083
TGGT1_408360			8.84734	-4.34384	1.09196	-3.978	6.94961e-05	0.000747083
TGGT1_214560		hypothetical protein	852.168	-0.333718	0.0839116	-3.97702	6.97833e-05	0.000748108
TGGT1_228395		hypothetical protein	107.487	1.03012	0.259039	3.97671	6.98767e-05	0.000748108
TGGT1_273110		SAG-related sequence SRS30D	91.7915	0.966676	0.243082	3.97675	6.98638e-05	0.000748108
TGGT1_257595		hypothetical protein	293.773	0.582798	0.146589	3.97571	7.01682e-05	0.000750209
TGGT1_278470		hypothetical protein	282.401	-0.537606	0.135516	-3.96709	7.2756e-05	0.000776821
TGGT1_228410		Tubulin-tyrosine ligase family protein	29.5087	-1.65743	0.418042	-3.96473	7.34787e-05	0.000783474
TGGT1_202280		WD domain%2C G-beta repeat-containing protein	54.9905	1.52769	0.385736	3.96046	7.48055e-05	0.000796541
TGGT1_299150		AP2 domain transcription factor AP2III-3	314.726	0.536579	0.135641	3.95589	7.6251e-05	0.000810837
TGGT1_228175		hypothetical protein	13.5788	-2.96204	0.749074	-3.95427	7.67696e-05	0.00081525
TGGT1_209045		hypothetical protein	9.05354	-4.55612	1.15269	-3.95261	7.7304e-05	0.000818715
TGGT1_290160		putative sortilin	1693.5	-0.297481	0.0752559	-3.95293	7.72016e-05	0.000818715
TGGT1_286030		hypothetical protein	491.007	0.421992	0.106782	3.95191	7.75313e-05	0.000818918
TGGT1_292320		hypothetical protein	170.131	0.794197	0.200962	3.95198	7.75078e-05	0.000818918
TGGT1_221922		NifU family domain-containing protein	278.997	-0.601476	0.152217	-3.95144	7.76832e-05	0.000819422
TGGT1_247550		heat shock protein HSP60	1662.35	-0.273371	0.0692294	-3.94877	7.85524e-05	0.000827482
TGGT1_281590		hypothetical protein	18.5333	-2.34563	0.595039	-3.94197	8.08135e-05	0.000850162
TGGT1_260440		nuclear factor NF3	1217.58	-0.341593	0.0866754	-3.94106	8.11214e-05	0.000852262
TGGT1_212937		hypothetical protein	9.18538	-4.14964	1.05368	-3.93825	8.2079e-05	0.000860027
TGGT1_213370		formin FRM3	374.063	0.568024	0.144229	3.93835	8.20424e-05	0.000860027
TGGT1_242720		aspartyl protease ASP5	350.946	-0.540939	0.137399	-3.937	8.25052e-05	0.000863342
TGGT1_211330		methionine aminopeptidase	202.435	-0.639703	0.1626	-3.93423	8.34649e-05	0.000872225
TGGT1_223920		rhoptry neck protein RON3	5244.65	-0.251829	0.064019	-3.93366	8.36604e-05	0.000873108
TGGT1_223040		hypothetical protein	612.941	-0.392868	0.0999551	-3.93045	8.47882e-05	0.000883706
TGGT1_288030		hypothetical protein	215.542	0.634502	0.161678	3.92448	8.6917e-05	0.000904695
TGGT1_253460		hypothetical protein	11.4156	-2.87021	0.731583	-3.92329	8.73486e-05	0.000907987
TGGT1_314450		hypothetical protein	1596.61	0.290062	0.0739686	3.92143	8.80268e-05	0.00091383
TGGT1_271320		hypothetical protein	14.8951	2.95765	0.754677	3.9191	8.88818e-05	0.00092149
TGGT1_223940	GAP45	GAP45 protein	3748	-0.23667	0.0604095	-3.91776	8.93746e-05	0.00092538
TGGT1_237550		hypothetical protein	356.938	0.500039	0.127659	3.91699	8.96599e-05	0.000927114
TGGT1_273460		eukaryotic translation initiation factor 3 subunit 6 interacting protein	1692.01	-0.260263	0.0665597	-3.91022	9.22113e-05	0.000952245
TGGT1_203990		rhoptry protein ROP12	1271.04	-0.317055	0.0811358	-3.90771	9.31762e-05	0.000960949
TGGT1_221865		hypothetical protein	26.971	-1.68694	0.431742	-3.90728	9.33394e-05	0.000961371
TGGT1_272650		"3'5'-cyclic nucleotide phosphodiesterase domain-containing protein"	497.946	0.478309	0.122446	3.9063	9.37215e-05	0.000964045
TGGT1_226720		translin family protein	205.42	0.687068	0.175959	3.90471	9.43384e-05	0.000966721
TGGT1_288510		ubiquitin carboxyl-terminal hydrolase	181.762	0.720007	0.184396	3.90468	9.43502e-05	0.000966721
TGGT1_319940		hypothetical protein	87.7036	1.04931	0.268718	3.90485	9.42822e-05	0.000966721
TGGT1_255420		hypothetical protein	516.675	-0.454819	0.116512	-3.90362	9.47652e-05	0.000969711
TGGT1_205470		putative translation elongation factor 2 family protein	8693.83	-0.198757	0.0510173	-3.89588	9.78425e-05	0.0009999
TGGT1_269250		"Mov34/MPN/PAD-1 family protein"	803.532	-0.376679	0.0967034	-3.89519	9.81208e-05	0.00100144
TGGT1_288330		putative histone lysine methyltransferase%2C SET	237.518	0.582592	0.149612	3.89403	9.85921e-05	0.00100495
TGGT1_255380		hypothetical protein	9.2368	-3.54886	0.912793	-3.88791	0.000101112	0.0010293
TGGT1_274010		hypothetical protein	399.647	0.486598	0.125318	3.88292	0.000103211	0.00104931
TGGT1_288630		"putative nucleosome assembly protein (NAP)"	1105.17	-0.345505	0.0889949	-3.8823	0.000103474	0.00105063
TGGT1_249980		leucine rich repeat-containing protein	91.5091	-1.02714	0.264595	-3.88194	0.000103628	0.00105084
TGGT1_222110		PUB domain-containing protein	200.391	0.621757	0.160382	3.87672	0.000105874	0.00107223
TGGT1_248350		hypothetical protein	9.60179	-3.46979	0.895908	-3.87293	0.000107533	0.00108763
TGGT1_244670		hypothetical protein	229.592	0.666314	0.172092	3.87184	0.000108015	0.00109099
TGGT1_248610		hypothetical protein	305.503	0.567416	0.14656	3.87156	0.000108142	0.00109099
TGGT1_300180		hypothetical protein	157.878	-0.71335	0.184296	-3.87068	0.000108532	0.00109352
TGGT1_214850		putative 1-deoxy-D-xylulose 5-phosphate reductoisomerase	213.572	-0.659772	0.170494	-3.86976	0.000108944	0.00109626
TGGT1_247780		hypothetical protein	276.015	0.598075	0.154632	3.86774	0.00010985	0.00110398
TGGT1_231410		hypothetical protein	1375.92	-0.28333	0.0732617	-3.86736	0.000110018	0.00110425
TGGT1_315580		hypothetical protein	865.399	0.357132	0.0923545	3.86697	0.000110198	0.00110464
TGGT1_245470		mitotic checkpoint protein%2C BUB3 family protein	509.735	-0.41679	0.107799	-3.86636	0.000110471	0.00110597
TGGT1_204880		hypothetical protein	384.415	0.482704	0.124869	3.86568	0.000110782	0.00110767
TGGT1_221490		cell cycle regulator protein	158.239	-0.72759	0.188279	-3.86442	0.000111354	0.00111109
TGGT1_313780		hypothetical protein	593.915	0.381556	0.0987384	3.86431	0.000111405	0.00111109
TGGT1_320050		ribosomal protein RPL5	8643.94	-0.220603	0.0571044	-3.86315	0.000111936	0.00111497
TGGT1_252870		hypothetical protein	82.651	0.978271	0.253312	3.86193	0.000112495	0.00111912
TGGT1_233020		Not1 N-terminal domain%2C CCR4-Not complex component protein	725.375	-0.364989	0.0945851	-3.85885	0.000113924	0.0011319
TGGT1_203230		hypothetical protein	5.75413	5.61353	1.45555	3.85663	0.000114961	0.00114076
TGGT1_243930		hypothetical protein	1489.31	-0.267871	0.0695607	-3.8509	0.000117685	0.00116632
TGGT1_269180		MIF4G domain-containing protein	2116.85	-0.289988	0.0753339	-3.84937	0.000118422	0.00117216
TGGT1_264990		hypothetical protein	1971.94	-0.321591	0.0836447	-3.84472	0.000120689	0.0011931
TGGT1_221830		subtilisin SUB12	17.7514	2.42908	0.63213	3.8427	0.000121689	0.00120147
TGGT1_286910		hypothetical protein	65.7044	1.11762	0.290965	3.84107	0.000122499	0.00120795
TGGT1_315885		putative glycosyltransferase	223.07	0.598458	0.155844	3.8401	0.000122984	0.00121121
TGGT1_287040		hypothetical protein	307.588	-0.506948	0.132174	-3.83546	0.000125328	0.00123275
TGGT1_201780		microneme protein MIC2	6210.23	0.236655	0.0617531	3.83228	0.00012696	0.0012457
TGGT1_281440		hypothetical protein	1435.51	0.362378	0.0945546	3.83247	0.000126861	0.0012457
TGGT1_211150		hypothetical protein	364.98	0.516606	0.134839	3.83128	0.000127479	0.00124768
TGGT1_288000		hypothetical protein	1295.89	0.384114	0.100253	3.83145	0.00012739	0.00124768
TGGT1_285300		hypothetical protein	50.1271	-1.21158	0.316357	-3.8298	0.000128247	0.00125363
TGGT1_204080		histidine acid phosphatase superfamily protein	359.65	0.503281	0.131506	3.82705	0.000129686	0.00126613
TGGT1_225210		hypothetical protein	102.855	0.911912	0.238343	3.82606	0.000130213	0.00126956
TGGT1_263130		putative citrate synthase	706.164	0.426072	0.111377	3.82549	0.000130511	0.00126956
TGGT1_321450		Myb family DNA-binding domain-containing protein	1100.18	-0.303945	0.0794529	-3.82547	0.000130522	0.00126956
TGGT1_283760		hypothetical protein	226.715	0.641546	0.167754	3.82433	0.000131128	0.00127389
TGGT1_212960B		hypothetical protein	275.189	-0.624271	0.163401	-3.82049	0.000133188	0.0012923
TGGT1_244490		putative insulysin	63.2252	1.14545	0.300004	3.81811	0.000134476	0.00130319
TGGT1_293580		prefoldin subunit protein	278.491	-0.542234	0.142103	-3.81578	0.000135751	0.00131393
TGGT1_267670		hypothetical protein	101.425	0.926382	0.24291	3.81369	0.000136906	0.00132348
TGGT1_221540		hypothetical protein	240.565	0.591448	0.155108	3.81315	0.000137209	0.00132478
TGGT1_257070		hypothetical protein	244.445	-0.560874	0.147139	-3.81187	0.000137917	0.00132998
TGGT1_239475		hypothetical protein	18.7135	2.39218	0.627782	3.81052	0.000138676	0.00133567
TGGT1_408250		hypothetical protein	16.364	2.90675	0.763144	3.80891	0.00013958	0.00134273
TGGT1_225870		hypothetical protein	848.452	0.378198	0.0993362	3.80725	0.00014052	0.00135013
TGGT1_239500		putative proteasome subunit alpha type	814.539	-0.377315	0.0991404	-3.80586	0.000141311	0.00135607
TGGT1_300048		hypothetical protein	260.825	0.627741	0.164958	3.80545	0.000141546	0.00135667
TGGT1_216000		alveolin domain containing intermediate filament IMC3	5375.64	-0.199213	0.0523742	-3.80365	0.000142577	0.00136489
TGGT1_267530		hypothetical protein	46.2931	1.41054	0.370995	3.80203	0.000143514	0.00137218
TGGT1_210778		hemimethylated DNA binding domain-containing protein	521.827	-0.401418	0.105594	-3.80153	0.000143803	0.00137328
TGGT1_265780		"flagellar/basal body protein"	370.669	0.474975	0.125009	3.79952	0.000144976	0.00138281
TGGT1_210490		hypothetical protein	239.072	0.591574	0.155777	3.79757	0.000146122	0.00139205
TGGT1_297920		hypothetical protein	19.4001	-2.33973	0.616262	-3.79665	0.000146663	0.00139552
TGGT1_318450		"zinc finger%2C C3HC4 type (RING finger) domain-containing protein"	165.085	-0.793907	0.209131	-3.79623	0.000146915	0.00139622
TGGT1_271250		hypothetical protein	156.497	-0.684009	0.180392	-3.79179	0.000149566	0.00141971
TGGT1_306530		hypothetical protein	127.665	0.847408	0.223517	3.79125	0.000149891	0.00142108
TGGT1_219790B		pre-mRNA processing factor PRP3	302.147	-0.505765	0.133491	-3.78874	0.000151412	0.00143265
TGGT1_240280		"S1/P1nuclease"	771.102	-0.405957	0.107151	-3.78864	0.000151476	0.00143265
TGGT1_214740		hypothetical protein	292.162	0.525186	0.138766	3.78467	0.000153911	0.00145393
TGGT1_249810		putative activating signal cointegrator 1 complex subunit 3	1694.26	0.250884	0.0663912	3.77887	0.000157541	0.00148644
TGGT1_200320		hypoxanthine-xanthine-guanine phosphoribosyl transferase HXGPRT	127.832	0.757747	0.200896	3.77184	0.000162048	0.00152713
TGGT1_211220		hypothetical protein	257.53	0.549633	0.145835	3.76888	0.000163981	0.00154177
TGGT1_272290		pyruvate dehydrogenase complex subunit PD-HE1Beta	615.316	-0.381466	0.101215	-3.76886	0.000163993	0.00154177
TGGT1_294750		hypothetical protein	73.4666	1.17685	0.312501	3.7659	0.000165953	0.00155834
TGGT1_213820		hypothetical protein	78.0802	1.04515	0.279548	3.73872	0.000184957	0.00173472
TGGT1_258660		rhoptry protein ROP6	3999.58	-0.20773	0.0555729	-3.73798	0.000185502	0.00173776
TGGT1_218740		putative membrane protein	216.944	0.616463	0.165019	3.73572	0.000187177	0.00175136
TGGT1_318600		"DNA /pantothenate metabolism flavoprotein"	242.394	0.621162	0.166861	3.72264	0.000197149	0.00184248
TGGT1_257780		hypothetical protein	254.343	0.571904	0.15379	3.71873	0.000200225	0.001869
TGGT1_201785		hypothetical protein	41.5623	-1.53905	0.414157	-3.71611	0.000202311	0.00188624
TGGT1_216810		"5'-nucleotidase%2C C-terminal domain-containing protein"	608.531	0.388381	0.104588	3.71343	0.000204467	0.00190408
TGGT1_209430		putative 40S ribosomal protein S4	180.806	-0.63424	0.170936	-3.71041	0.000206927	0.00192471
TGGT1_231460		hypothetical protein	202.415	-0.649184	0.175087	-3.70778	0.000209085	0.00193897
TGGT1_268985		hypothetical protein	9.9951	3.87078	1.044	3.70764	0.000209199	0.00193897
TGGT1_286460		hypothetical protein	25.6621	-1.90563	0.51392	-3.70803	0.000208877	0.00193897
TGGT1_240660		hypothetical protein	234.152	-0.556988	0.150266	-3.70667	0.000210001	0.00194412
TGGT1_249330		DNA repair protein rad10 subfamily protein	209.283	-0.582515	0.15717	-3.70627	0.00021033	0.00194487
TGGT1_271470		hypothetical protein	426.78	0.452507	0.122183	3.70353	0.000212618	0.00196372
TGGT1_249660		hypothetical protein	22.5656	2.00203	0.540766	3.70221	0.000213732	0.00197169
TGGT1_263850		hypothetical protein	1028.04	-0.301116	0.0813789	-3.70017	0.000215457	0.00198529
TGGT1_220060B		hypothetical protein	144.029	0.913509	0.246904	3.69986	0.000215722	0.0019854
TGGT1_277685		hypothetical protein	481.415	0.394188	0.106561	3.69917	0.000216304	0.00198843
TGGT1_280470		AP2 domain transcription factor AP2VIIa-1	104.069	0.950565	0.257137	3.69673	0.000218393	0.00200529
TGGT1_252360		"rhoptry kinase family protein ROP24 (incomplete catalytic triad)"	1102.28	-0.32427	0.087875	-3.69013	0.000224143	0.00205568
TGGT1_202750		"3' exoribonuclease family%2C domain 1 domain-containing protein"	176.366	-0.675742	0.183165	-3.68926	0.000224906	0.00205912
TGGT1_281580		putative PP2C	523.288	0.412559	0.111832	3.68911	0.00022504	0.00205912
TGGT1_250710		microneme protein MIC10	5662.38	-0.196121	0.0532216	-3.68499	0.000228713	0.00209029
TGGT1_251500		putative eukaryotic initiation factor-3%2C subunit 3	1221.89	-0.303765	0.0824547	-3.68402	0.000229587	0.00209585
TGGT1_319700		NEK kinase	13.1638	-2.78939	0.758297	-3.67849	0.000234616	0.00213928
TGGT1_246730		hypothetical protein	406.37	-0.483813	0.131574	-3.67713	0.000235875	0.00214827
TGGT1_260220		"folate/biopterin transporter subfamily protein"	475.619	0.453784	0.123494	3.67454	0.000238278	0.00216764
TGGT1_213310		hypothetical protein	352.938	0.449377	0.122316	3.6739	0.000238874	0.00217056
TGGT1_267280		hypothetical protein	256.048	0.586155	0.159606	3.6725	0.000240186	0.00217995
TGGT1_309600		hypothetical protein	1252.7	0.339474	0.0924552	3.67177	0.000240875	0.0021837
TGGT1_249490		hypothetical protein	244.751	0.559561	0.152424	3.67109	0.000241521	0.00218703
TGGT1_310700		"serine/threonine phosophatase PP1"	1116.18	-0.31031	0.0845953	-3.66816	0.000244298	0.00220964
TGGT1_223680		ubiquitin family protein	810.378	-0.327378	0.0892961	-3.66621	0.000246176	0.00222407
TGGT1_287210		putative proteasome subunit alpha2	938.826	-0.316624	0.086421	-3.66374	0.000248559	0.00224302
TGGT1_216430		TBC domain-containing protein	1192.4	0.290592	0.0794271	3.6586	0.000253597	0.00228586
TGGT1_200270		"PAN/Apple domain-containing protein"	246.467	0.548155	0.149903	3.65673	0.000255455	0.0022921
TGGT1_232050		DnaJ domain-containing protein	1193.12	-0.277893	0.0759851	-3.65721	0.000254979	0.0022921
TGGT1_261760		CDP-alcohol phosphatidyltransferase superfamily protein	510.166	-0.427447	0.116884	-3.65701	0.000255171	0.0022921
TGGT1_266380		hypothetical protein	38.5795	1.41254	0.386268	3.6569	0.00025528	0.0022921
TGGT1_275610		protein kinase%2C other	1282.69	-0.280623	0.0767652	-3.6556	0.000256583	0.00229816
TGGT1_278870		myosin F	2448.7	-0.243074	0.066496	-3.65547	0.000256714	0.00229816
TGGT1_308950		histidine acid phosphatase superfamily protein	872.172	0.346019	0.0947077	3.65354	0.000258646	0.00231282
TGGT1_312330		hypothetical protein	229.124	0.579063	0.158549	3.65227	0.000259932	0.00232169
TGGT1_261022		dynein heavy chain family protein	2953.16	0.226644	0.0620717	3.65133	0.000260886	0.00232756
TGGT1_251670		putative werner helicase interacting protein 1	265.622	0.518751	0.14216	3.64907	0.000263191	0.00234547
TGGT1_229180		HEAT repeat-containing protein	873.211	-0.306034	0.0839295	-3.64632	0.000266022	0.00236801
TGGT1_247220		nudix -type motif 9 isoform a family protein	1190.54	0.268697	0.0737214	3.64476	0.000267645	0.00237977
TGGT1_254365		phosphatidate cytidylyltransferase	489.125	-0.40423	0.110967	-3.64281	0.000269683	0.00239519
TGGT1_220370		hypothetical protein	273.56	0.542412	0.148971	3.64105	0.000271528	0.0024079
TGGT1_253330		Rhoptry kinase family protein	14.1455	2.66798	0.732787	3.64086	0.000271727	0.0024079
TGGT1_312930		putative cystathione gamma lyase	24.8303	-1.63716	0.449936	-3.63866	0.000274065	0.00242589
TGGT1_276120		putative histone lysine methyltransferase%2C SET	77.1909	1.05992	0.291387	3.6375	0.000275293	0.00243402
TGGT1_286770		hypothetical protein	153.049	0.673989	0.185353	3.63624	0.000276645	0.00244323
TGGT1_259950		carbonate dehydratase%2C eukaryotic-type domain-containing protein	489.134	-0.400873	0.110317	-3.63383	0.000279245	0.00246343
TGGT1_309190		hypothetical protein	273.458	0.541204	0.149053	3.63095	0.000282375	0.00248826
TGGT1_214800		hypothetical protein	95.8395	0.915165	0.252135	3.62967	0.000283787	0.00249588
TGGT1_409620		hypothetical protein	796.101	0.370936	0.102198	3.62959	0.000283874	0.00249588
TGGT1_255195		hypothetical protein	271.927	0.504005	0.138953	3.62717	0.000286546	0.00251655
TGGT1_210360		"DEAD (Asp-Glu-Ala-Asp) box polypeptide 41 family protein"	223.037	-0.577114	0.15921	-3.62487	0.000289109	0.00253623
TGGT1_271335		hypothetical protein	112.477	0.805165	0.222476	3.6191	0.000295628	0.00259053
TGGT1_291170		hypothetical protein	47.0804	-1.33372	0.368959	-3.61482	0.000300557	0.00262787
TGGT1_314530		RPAP1 family protein	142.904	0.787011	0.21771	3.61496	0.000300398	0.00262787
TGGT1_310460		Rab6	444.889	-0.416687	0.115317	-3.61339	0.000302224	0.00263951
TGGT1_411520		hypothetical protein	5.0068	5.41772	1.50111	3.60915	0.000307198	0.00267998
TGGT1_228320		hypothetical protein	199.214	-0.622281	0.17247	-3.60805	0.000308503	0.00268839
TGGT1_204530		microneme protein MIC11	5229.68	-0.210337	0.0583181	-3.60672	0.000310087	0.00269621
TGGT1_294620		putative eukaryotic initiation factor-3%2C subunit 8	1900.15	-0.263856	0.0731531	-3.6069	0.000309873	0.00269621
TGGT1_225555		hypothetical protein	886.444	-0.329054	0.0913075	-3.6038	0.000313598	0.00272373
TGGT1_259630		hypothetical protein	1601.67	-0.286381	0.0795051	-3.60205	0.000315722	0.00273915
TGGT1_263400		hypothetical protein	224.708	0.558363	0.155093	3.60018	0.000317999	0.00275588
TGGT1_316620		WD domain%2C G-beta repeat-containing protein	532.982	0.379624	0.105457	3.59981	0.000318448	0.00275673
TGGT1_246760		hypothetical protein	64.4958	1.07275	0.298057	3.59915	0.00031926	0.00276072
TGGT1_300780		hypothetical protein	31.0771	1.65209	0.459109	3.59847	0.0003201	0.00276495
TGGT1_287160		internal kinesin motor domain protein	1248	-0.28316	0.07879	-3.59386	0.000325816	0.00281124
TGGT1_299070		pyruvate kinase PyKII	452.591	0.448398	0.124858	3.59128	0.000329057	0.00283609
TGGT1_309250		hypothetical protein	694.851	-0.350165	0.0975257	-3.59049	0.000330052	0.00284155
TGGT1_311430		fibrillarin	636.515	-0.341638	0.095326	-3.58389	0.000338511	0.00291119
TGGT1_217630		hypothetical protein	80.7994	-0.957486	0.26735	-3.58139	0.000341766	0.00293598
TGGT1_252880B		hypothetical protein	330.997	0.510543	0.142643	3.57918	0.000344677	0.00295454
TGGT1_308070		hypothetical protein	446.82	-0.4195	0.117206	-3.57918	0.000344674	0.00295454
TGGT1_253140		hypothetical protein	325.559	0.526869	0.147325	3.57624	0.000348575	0.00298469
TGGT1_225130		hypothetical protein	242.859	0.550366	0.154081	3.57193	0.000354357	0.00302998
TGGT1_275750		putative small nuclear ribonucleoprotein E	452.219	-0.524309	0.146794	-3.57173	0.000354634	0.00302998
TGGT1_254620		ribosomal protein RPL39	2035.31	-0.254407	0.0712477	-3.57074	0.000355971	0.0030381
TGGT1_207370		hypothetical protein	1308.53	0.298765	0.0836793	3.57036	0.000356496	0.00303929
TGGT1_278205		hypothetical protein	1506.57	0.275739	0.0772605	3.56895	0.00035841	0.00305231
TGGT1_291350		hypothetical protein	228.181	0.58086	0.16278	3.56837	0.000359205	0.00305577
TGGT1_288730		hypothetical protein	137.267	0.736312	0.206522	3.5653	0.000363446	0.00308851
TGGT1_234230		hypothetical protein	726.923	0.363848	0.102122	3.56286	0.00036683	0.0031139
TGGT1_254030		zinc finger CDGSH-type domain-containing protein	556.903	-0.401532	0.112847	-3.55819	0.000373413	0.00316636
TGGT1_270250		dense granule protein GRA1	31754.3	-0.174943	0.0491739	-3.55763	0.000374219	0.00316978
TGGT1_224350B		putative aminopeptidase N	491.466	-0.421653	0.118693	-3.55248	0.000381613	0.00322201
TGGT1_257340		Ras family protein	230.359	-0.560278	0.15771	-3.55257	0.000381482	0.00322201
TGGT1_273050		hypothetical protein	342.218	0.532629	0.149926	3.5526	0.000381439	0.00322201
TGGT1_265320		hypothetical protein	41.8842	1.31693	0.370978	3.54988	0.000385403	0.00325052
TGGT1_240610		hypothetical protein	238.152	-0.516176	0.14542	-3.54955	0.000385889	0.00325113
TGGT1_217570		ribosomal protein RPS27	2955.81	-0.216767	0.06111	-3.54716	0.000389414	0.00327732
TGGT1_250850		putative CMGC kinase	786.964	0.347847	0.098084	3.54642	0.000390504	0.00328299
TGGT1_304770		ubiquitin-conjugating enzyme subfamily protein	451.476	-0.460061	0.130002	-3.53889	0.000401821	0.00337452
TGGT1_309885		hypothetical protein	203.132	0.585276	0.165511	3.53619	0.00040595	0.00340557
TGGT1_233350		putative nuclear transport factor 2	601.169	-0.367246	0.103952	-3.53286	0.000411095	0.00344506
TGGT1_288465		hypothetical protein	3.85468	-5.75997	1.63109	-3.53136	0.000413433	0.00346096
TGGT1_278850		DHHC zinc finger domain-containing protein	558.206	-0.35901	0.101692	-3.53037	0.000414982	0.00347024
TGGT1_236910		putative U2 snRNP auxiliary factor	665.841	-0.37714	0.106914	-3.52751	0.000419491	0.00350422
TGGT1_244480		peptidase M16 inactive domain-containing protein	36.1353	1.49898	0.425065	3.52647	0.000421145	0.0035143
TGGT1_201230		kinesin motor domain-containing protein	274.199	0.512064	0.145258	3.5252	0.000423169	0.00352745
TGGT1_203490		"GNL3L/Grn1 GTPase"	261.207	-0.517109	0.146813	-3.52222	0.000427948	0.00356352
TGGT1_270770		PWI domain-containing protein	591.641	-0.365108	0.103713	-3.52037	0.000430948	0.00358471
TGGT1_261260B		histone lysine demethylase JMJD6a	122.225	-0.741277	0.210602	-3.51979	0.000431882	0.00358868
TGGT1_262920		trypsin domain-containing protein	862.924	0.343999	0.0977692	3.51848	0.000434022	0.00360098
TGGT1_301210		"putative NAD(P) transhydrogenase subunit beta"	40.0545	1.39118	0.395426	3.51818	0.000434525	0.00360098
TGGT1_313570		"regulator of chromosome condensation (RCC1) repeat-containing protein"	359.147	0.441661	0.125541	3.51805	0.000434735	0.00360098
TGGT1_232740		hipothetical protein	204.382	-0.585459	0.166471	-3.51688	0.000436645	0.003613
TGGT1_275760		hypothetical protein	10.0989	-3.53175	1.00481	-3.51485	0.000440006	0.00363698
TGGT1_211040		Sec61beta family protein	1111.87	-0.275845	0.0784984	-3.51401	0.000441391	0.00364197
TGGT1_240640		casein kinase I	1217.04	-0.321036	0.091361	-3.51393	0.000441536	0.00364197
TGGT1_275860		hypothetical protein	1264.6	0.281634	0.0803043	3.50709	0.000453039	0.00373295
TGGT1_259550		dihydropteroate synthase	1144.88	0.27927	0.0796563	3.50594	0.000455004	0.00374521
TGGT1_220270		alveolin domain containing intermediate filament IMC6	2353.44	-0.236691	0.0675494	-3.50398	0.000458365	0.003765
TGGT1_312940		hypothetical protein	764.89	-0.340735	0.0972369	-3.50417	0.000458026	0.003765
TGGT1_216120		hypothetical protein	507.258	-0.393253	0.112269	-3.50276	0.000460461	0.00377828
TGGT1_217460		"glutaminyl-tRNA synthetase (GlnRS)"	1386.62	-0.250175	0.0714371	-3.50204	0.000461716	0.00378463
TGGT1_217530		hypothetical protein	414.666	-0.400458	0.114376	-3.50124	0.000463106	0.00379207
TGGT1_269670		hypothetical protein	376.66	0.431438	0.123287	3.49946	0.000466194	0.00381339
TGGT1_271030		AP2 domain transcription factor AP2VIII-6	1069.84	0.818391	0.234379	3.49175	0.000479872	0.0039212
TGGT1_214980		hypothetical protein	651.928	0.345918	0.0991923	3.48735	0.00048784	0.00398217
TGGT1_280710		putative 20S proteasome subunit beta 7	873.025	-0.321468	0.0922183	-3.48594	0.000490406	0.00399897
TGGT1_259160		hypothetical protein	158.794	-0.637531	0.182944	-3.48484	0.00049243	0.00401132
TGGT1_210320		SAG-related sequence SRS37A	16.4806	-2.25426	0.647017	-3.48409	0.000493817	0.00401846
TGGT1_292600		hypothetical protein	25.8421	1.59705	0.458467	3.48346	0.000494976	0.00402373
TGGT1_263300		eukaryotic porin protein	1506.16	-0.244273	0.0701534	-3.48198	0.000497723	0.00404188
TGGT1_247440		hypothetical protein	1592.49	0.282483	0.0811724	3.48003	0.000501351	0.00406715
TGGT1_320525		hypothetical protein	75.0361	1.03358	0.297172	3.47805	0.000505082	0.00409319
TGGT1_254710		"serine esterase (DUF676) protein"	757.966	0.368382	0.105942	3.4772	0.00050668	0.00410192
TGGT1_209150		non-proton pumping type-II NADH dehydrogenase I	773.372	-0.331014	0.0952722	-3.47441	0.000511985	0.0041406
TGGT1_216860		"DEAD (Asp-Glu-Ala-Asp) box polypeptide DDX39"	2812.06	-0.214965	0.0618841	-3.47368	0.000513382	0.00414764
TGGT1_244460		hypothetical protein	963.442	-0.295463	0.0850793	-3.47279	0.000515074	0.00415704
TGGT1_219750		putative cytochrome c	689.301	-0.344357	0.0992217	-3.47058	0.000519338	0.00418716
TGGT1_286530		hypothetical protein	1204.45	-0.308698	0.0889787	-3.46935	0.000521721	0.00420207
TGGT1_203480		hypothetical protein	234.006	0.521848	0.150463	3.46828	0.000523803	0.00421453
TGGT1_289290		hypothetical protein	341.108	-0.504958	0.145638	-3.4672	0.000525909	0.00422714
TGGT1_308810B		rhoptry neck protein RON9	945.248	-0.346601	0.0999754	-3.46686	0.000526579	0.00422821
TGGT1_258618		hypothetical protein	3.62651	-5.67287	1.63729	-3.46479	0.000530653	0.00425658
TGGT1_202780		rhoptry kinase family protein ROP25	708.696	0.322909	0.0932602	3.46245	0.000535274	0.00428928
TGGT1_214180		ENTH domain-containing protein	1041.18	-0.320314	0.0925363	-3.46149	0.000537195	0.00429384
TGGT1_238050		nuclease and tudor domain-containing protein	1137.42	-0.272247	0.0786598	-3.46107	0.000538026	0.00429384
TGGT1_244412		hypothetical protein	217.392	0.564184	0.163002	3.46121	0.000537745	0.00429384
TGGT1_265830		"phosphodiesterase/alkaline phosphatase D family protein"	237.961	0.542612	0.156739	3.46187	0.000536433	0.00429384
TGGT1_309740		LSM domain-containing protein	325.995	-0.516914	0.149523	-3.45708	0.000546068	0.00435361
TGGT1_265390		hypothetical protein	304.118	0.482465	0.139614	3.45571	0.000548849	0.00437135
TGGT1_411470		putative transmembrane protein	396.483	0.566953	0.16421	3.45261	0.000555193	0.00441741
TGGT1_231980		hypothetical protein	441.647	0.397698	0.115219	3.45168	0.000557109	0.00442817
TGGT1_286490		putative G protein-coupled receptor 89 isoform 5	374.849	-0.429807	0.124618	-3.44901	0.000562656	0.00446775
TGGT1_210840		arginyl-tRNA synthetase family protein	602.82	-0.389256	0.112902	-3.44772	0.000565336	0.00447999
TGGT1_242580		iron only hydrogenase large subunit%2C c-terminal domain-containing protein	83.663	0.908205	0.263416	3.44779	0.000565192	0.00447999
TGGT1_320630		phosphotransferase enzyme family protein	1057.26	-0.270268	0.0784371	-3.44567	0.000569654	0.00450967
TGGT1_316900		Sas10 C-terminal domain-containing protein	513.786	-0.40962	0.118894	-3.44525	0.000570536	0.00451211
TGGT1_213800		putative protein phosphatase 2b regulatory subunit	576.578	-0.418458	0.121507	-3.44389	0.000573411	0.00453029
TGGT1_249760		vitamin k epoxide reductase family protein	164.125	-0.610549	0.177323	-3.44314	0.000575008	0.00453835
TGGT1_223640		hypothetical protein	196.763	0.660011	0.191768	3.44171	0.000578052	0.00455781
TGGT1_210440		polynucleotide adenylyltransferase	267.347	-0.482252	0.140147	-3.44105	0.00057946	0.00456341
TGGT1_310310		WD domain%2C G-beta repeat-containing protein	104.587	0.853344	0.248005	3.44084	0.000579922	0.00456341
TGGT1_281400		phosphofructokinase domain-containing protein	38.1215	1.45179	0.422847	3.43337	0.000596138	0.00468633
TGGT1_246580		hypothetical protein	522.782	-0.365481	0.106645	-3.42707	0.000610138	0.00479159
TGGT1_233500		triose-phosphate isomerase TPI-II	997.68	-0.293694	0.0857272	-3.42591	0.000612736	0.00480019
TGGT1_240830		"hydrolase%2C alpha/beta fold family protein"	133.177	0.663234	0.193595	3.42588	0.000612808	0.00480019
TGGT1_308870		hypothetical protein	392.461	-0.431407	0.12593	-3.42577	0.000613063	0.00480019
TGGT1_202830		putative Elicitor-responsive protein	1315.98	0.280703	0.0819562	3.42503	0.000614726	0.00480843
TGGT1_253790		"zinc finger (CCCH type) motif-containing protein"	16.0872	2.13361	0.62314	3.42396	0.000617147	0.00482258
TGGT1_266940		DHHC zinc finger domain-containing protein	196.759	0.579727	0.169409	3.42206	0.000621487	0.00484388
TGGT1_284645		hypothetical protein	377.582	-0.474125	0.138554	-3.42196	0.00062172	0.00484388
TGGT1_311160		PWI domain-containing protein	434.533	-0.416525	0.121712	-3.42221	0.000621147	0.00484388
TGGT1_204490		hypothetical protein	174.009	-0.600921	0.175711	-3.41993	0.000626364	0.00487523
TGGT1_306490		hypothetical protein	903.477	0.30853	0.0902477	3.4187	0.000629212	0.00489256
TGGT1_308060		hypothetical protein	320.582	0.477418	0.139664	3.41833	0.000630067	0.00489437
TGGT1_232530		hypothetical protein	315.149	0.488676	0.142972	3.41799	0.000630856	0.00489566
TGGT1_204280		putative cell-cycle-associated protein kinase DYRK	692.708	0.33001	0.0965748	3.41714	0.000632824	0.0049061
TGGT1_236620		"protein kinase (incomplete catalytic triad)"	308.93	0.453529	0.132787	3.41547	0.00063672	0.00493145
TGGT1_252295		hypothetical protein	441.024	-0.485683	0.142225	-3.41489	0.000638066	0.00493701
TGGT1_257130		"zinc finger (CCCH type) motif-containing protein"	15.8154	2.35989	0.691257	3.41391	0.000640384	0.00495008
TGGT1_213400		"zinc finger (CCCH type) motif-containing protein"	234.868	0.582128	0.170799	3.40827	0.00065376	0.00504851
TGGT1_318190		phosphoglycerate mutase family protein	193.845	0.596296	0.175026	3.40691	0.000657033	0.00506881
TGGT1_313550		ribosomal protein RPL22	196.476	0.581929	0.17095	3.40409	0.000663837	0.00511629
TGGT1_319350		SAG-related sequence SRS17B	829.008	-0.298537	0.0877765	-3.4011	0.00067115	0.00516759
TGGT1_315570		hypothetical protein	22.4935	-1.65856	0.488011	-3.3986	0.000677307	0.0052099
TGGT1_293320		hypothetical protein	657.886	0.318656	0.0938471	3.39548	0.00068509	0.00526462
TGGT1_226250		"DEAD (Asp-Glu-Ala-Asp) box polypeptide DDX3X"	1783.05	-0.246422	0.0726475	-3.39203	0.000693778	0.00532619
TGGT1_271810		putative lanp	949.565	-0.285788	0.0842609	-3.3917	0.000694609	0.00532737
TGGT1_227020		histone deacetylase SIR2	411.032	0.403442	0.118971	3.39111	0.000696099	0.00532841
TGGT1_234390		hypothetical protein	247.076	-0.599044	0.176646	-3.39121	0.000695847	0.00532841
TGGT1_257568		hypothetical protein	423.969	0.439068	0.129526	3.3898	0.000699444	0.00534706
TGGT1_318750		deoxyribose-phosphate aldolase	84.027	0.935637	0.27603	3.38962	0.000699894	0.00534706
TGGT1_216450		peptidase%2C T1 family protein	566.407	-0.369296	0.109091	-3.38521	0.000711238	0.00541713
TGGT1_222010		HAD hydrolase%2C family IIID protein	196.88	0.639076	0.18879	3.38512	0.000711473	0.00541713
TGGT1_237070		hypothetical protein	4.32417	5.19925	1.53597	3.38499	0.000711819	0.00541713
TGGT1_265810		hypothetical protein	24.8364	1.646	0.486171	3.38563	0.000710147	0.00541713
TGGT1_244650		putative eukaryotic initiation factor-5	671.6	-0.312124	0.0922442	-3.38367	0.000715241	0.0054379
TGGT1_267430		DnaJ domain-containing protein	970.717	-0.281025	0.0830731	-3.38286	0.000717346	0.00544865
TGGT1_239890		SCP family extracellular subfamily protein	441.523	-0.41447	0.122583	-3.38115	0.000721842	0.00547751
TGGT1_248640		"regulator of chromosome condensation (RCC1) repeat-containing protein"	780.82	0.33608	0.0994313	3.38002	0.000724794	0.00549461
TGGT1_225090		hypothetical protein	496.727	0.377108	0.111583	3.37963	0.000725837	0.00549722
TGGT1_219590		RuvB family 1 protein	410.884	-0.408675	0.121045	-3.37621	0.000734925	0.00555536
TGGT1_314800		hypothetical protein	641.148	-0.342748	0.101513	-3.37638	0.000734452	0.00555536
TGGT1_293490		hypothetical protein	56.5315	1.02498	0.303696	3.37501	0.000738117	0.00557413
TGGT1_255340		tetratricopeptide repeat-containing protein	674.541	-0.326559	0.0967893	-3.37392	0.000741062	0.00558565
TGGT1_262380		putative elongation factor Tu	536.891	-0.378902	0.112295	-3.37416	0.000740404	0.00558565
TGGT1_263820		"DEAD/DEAH box helicase domain-containing protein"	247.061	0.585015	0.173535	3.37117	0.000748496	0.00563628
TGGT1_244060		ankyrin repeat-containing protein	421.614	0.447542	0.132846	3.36888	0.000754738	0.00567785
TGGT1_207470		hypothetical protein	37.0598	1.69781	0.504203	3.36732	0.000759023	0.00570463
TGGT1_285880		hypothetical protein	76.4208	-0.839227	0.249267	-3.36678	0.000760506	0.00571032
TGGT1_248880		GTPase RAB7	1535.05	-0.263234	0.0782004	-3.36615	0.000762265	0.00571808
TGGT1_212220		hypothetical protein	839.912	0.369076	0.109684	3.36491	0.000765679	0.00573822
TGGT1_229460		"SWI2/SNF2-containing protein"	543.96	-0.383122	0.113869	-3.36457	0.000766619	0.0057398
TGGT1_211470		Fcf2 pre-rRNA processing protein	47.2589	1.14055	0.339023	3.36423	0.000767582	0.00574154
TGGT1_231080		ribosomal protein RPL38	1706.11	-0.281681	0.0837376	-3.36385	0.000768637	0.00574397
TGGT1_272910		T-complex protein 1 delta subunit	880.838	-0.299363	0.0891108	-3.35945	0.000780973	0.00583062
TGGT1_224910		divalent cation tolerance protein%2C CutA1 family protein	321.618	-0.468415	0.139524	-3.35723	0.000787262	0.00586645
TGGT1_316560		Toxoplasma gondii family D protein	15.2908	-2.01929	0.601453	-3.35735	0.000786945	0.00586645
TGGT1_231600		HEAT repeat-containing protein	640.328	-0.330939	0.0986664	-3.35412	0.000796165	0.00592717
TGGT1_249850		GAP40 protein	5687.63	-0.1911	0.0570001	-3.35263	0.000800476	0.00595363
TGGT1_244640		hypothetical protein	597.078	0.38861	0.116107	3.347	0.000816908	0.00607012
TGGT1_204010		hypothetical protein	15.9631	-1.93299	0.577628	-3.34642	0.000818613	0.00607704
TGGT1_237470		"glycine cleavage T-protein (aminomethyl transferase) domain-containing protein"	345.157	0.415623	0.124228	3.34564	0.000820935	0.00608853
TGGT1_313422		hypothetical protein	163.347	0.58873	0.176013	3.34481	0.000823399	0.00610106
TGGT1_234980		hypothetical protein	192.842	0.594839	0.177903	3.34362	0.000826936	0.0061215
TGGT1_232310		"endonuclease/exonuclease/phosphatase family protein"	229.011	0.591405	0.176912	3.34292	0.000829009	0.00613108
TGGT1_244590		katanin-like family protein	19.1874	-1.86631	0.558701	-3.34045	0.000836424	0.00618012
TGGT1_224520		alveolin domain containing intermediate filament IMC8	635.879	-0.3176	0.0950999	-3.33964	0.000838863	0.00619232
TGGT1_273990		"CobW/P47K family protein"	100.287	0.760614	0.227781	3.33923	0.000840113	0.00619573
TGGT1_255450		hypothetical protein	1897.61	-0.238921	0.0715561	-3.33892	0.000841033	0.00619671
TGGT1_229990		putative T-complex protein 1 subunit alpha	1072.67	-0.291262	0.0872766	-3.33722	0.000846198	0.00622894
TGGT1_288880		hypothetical protein	75.7794	0.917544	0.275003	3.33649	0.000848445	0.00623964
TGGT1_307990		"arrestin (or s-antigen)%2C n-terminal domain-containing protein"	246.411	-0.49748	0.149127	-3.33596	0.000850063	0.0062457
TGGT1_244910		"MIZ/SP-RING zinc finger domain-containing protein"	630.041	0.315118	0.0945013	3.33453	0.000854428	0.00627191
TGGT1_217920		hypothetical protein	4.21336	5.14933	1.54548	3.33187	0.000862647	0.00632635
TGGT1_284420		hypothetical protein	130.053	0.696825	0.209213	3.3307	0.000866268	0.00634251
TGGT1_312065		hypothetical protein	826.244	-0.278846	0.0837214	-3.33064	0.000866463	0.00634251
TGGT1_233770B		calcium-translocating P-type ATPase%2C PMCA-type protein	4.2777	5.1629	1.55038	3.33007	0.000868228	0.00634952
TGGT1_247350		thioredoxin domain-containing protein	2437.9	-0.219214	0.0658482	-3.32909	0.000871303	0.00636609
TGGT1_227260		RIO1 family protein	112.481	-0.691718	0.207983	-3.32584	0.000881511	0.0064347
TGGT1_320020		transporter%2C major facilitator family protein	1992.4	0.265139	0.0797789	3.32342	0.000889208	0.00648487
TGGT1_206470		pyruvate dehydrogenase complex subunit PDH-E3II	923.274	-0.33412	0.100623	-3.32053	0.000898483	0.00654164
TGGT1_227980		hypothetical protein	122.816	0.673487	0.202829	3.32047	0.000898655	0.00654164
TGGT1_254930		hypothetical protein	441.198	0.427652	0.12884	3.31926	0.000902577	0.00656412
TGGT1_214575		hypothetical protein	245.76	-0.519413	0.156598	-3.31685	0.000910397	0.00661488
TGGT1_288540		nucleoside transporter protein	619.27	0.361767	0.109142	3.31464	0.000917615	0.00666118
TGGT1_316250		hypothetical protein	623.991	0.3396	0.102506	3.31297	0.000923117	0.00669494
TGGT1_253910		hypothetical protein	311.038	0.571999	0.172682	3.31243	0.000924878	0.00670153
TGGT1_268230		hypothetical protein	859.677	0.326454	0.09859	3.31123	0.000928868	0.00672425
TGGT1_274000		hypothetical protein	502.822	0.386212	0.116719	3.3089	0.000936625	0.00676795
TGGT1_305120		"transporter%2C solute:sodium symporter (SSS) family protein"	108.909	0.723256	0.21857	3.30904	0.000936153	0.00676795
TGGT1_314540		hypothetical protein	217.323	-0.50777	0.153468	-3.30863	0.000937523	0.00676823
TGGT1_211690		AAA family protein	585.884	-0.353724	0.107039	-3.30462	0.000951047	0.00685956
TGGT1_239110		leucine rich repeat-containing protein	4.86113	-5.0829	1.5385	-3.3038	0.000953828	0.00687332
TGGT1_212880		surface antigen repeat-containing protein	1754.66	-0.233851	0.0708063	-3.30269	0.000957623	0.00688806
TGGT1_269075		hypothetical protein	54.6738	1.16963	0.354134	3.30279	0.000957264	0.00688806
TGGT1_226670		hypothetical protein	85.1918	0.985486	0.298647	3.29984	0.00096741	0.00694582
TGGT1_257740		UMP-CMP kinase	501.281	-0.368693	0.111731	-3.29983	0.000967419	0.00694582
TGGT1_223262		WD domain%2C G-beta repeat-containing protein	38.5447	1.3085	0.39682	3.29747	0.000975586	0.00699807
TGGT1_209280		hypothetical protein	391.652	-0.382276	0.116012	-3.29514	0.000983721	0.00705
TGGT1_293170		hypothetical protein	1011.3	0.270666	0.082172	3.29389	0.0009881	0.00707494
TGGT1_206380		hypothetical protein	407.818	0.475146	0.144278	3.29328	0.000990266	0.007084
TGGT1_277710		hypothetical protein	517.582	0.389146	0.118206	3.29209	0.000994447	0.00710745
TGGT1_271070		hypothetical protein	78.4778	1.01057	0.307081	3.2909	0.000998662	0.0071311
TGGT1_253890		peptidase M16 inactive domain-containing protein	638.808	-0.31453	0.0955973	-3.29015	0.00100133	0.00714365
TGGT1_361030		hypothetical protein	57.0066	0.996254	0.302829	3.28982	0.00100251	0.00714561
TGGT1_227910		hypothetical protein	686.22	-0.330241	0.100539	-3.28471	0.00102087	0.00726985
TGGT1_265030		hypothetical protein	60.5354	0.956526	0.291259	3.28411	0.00102304	0.00727874
TGGT1_310910		WD domain%2C G-beta repeat-containing protein	325.626	0.514364	0.156715	3.28216	0.00103014	0.00732267
TGGT1_253880		"GNS1/SUR4 family protein"	503.704	0.435748	0.132852	3.27995	0.00103825	0.0073736
TGGT1_215180		hypothetical protein	48.2902	1.15838	0.35343	3.27753	0.00104721	0.00743057
TGGT1_270050		hypothetical protein	127.516	0.664829	0.203041	3.27436	0.00105902	0.00750761
TGGT1_305780		"putative 5'-3' exoribonuclease"	451.441	-0.36937	0.112824	-3.27385	0.00106094	0.00751443
TGGT1_211860		hypothetical protein	138.12	0.659692	0.201574	3.27271	0.00106522	0.00752885
TGGT1_247600		hypothetical protein	703.549	-0.326951	0.0999054	-3.2726	0.00106563	0.00752885
TGGT1_290150		hypothetical protein	454.329	-0.454953	0.139021	-3.27254	0.00106585	0.00752885
TGGT1_215430		hypothetical protein	827.363	-0.278424	0.0851125	-3.27125	0.00107073	0.00755655
TGGT1_271960		hypothetical protein	712.414	-0.322641	0.0986875	-3.26932	0.00107805	0.00760142
TGGT1_207970		HEAT repeat-containing protein	76.0404	-0.827267	0.253105	-3.26848	0.00108128	0.00761733
TGGT1_224970		nucleolar protein	507.021	0.359076	0.109958	3.26557	0.00109243	0.00768902
TGGT1_216610		ribosomal RNA large subunit methyltransferase J protein	26.0894	1.62025	0.496327	3.26448	0.00109666	0.00771191
TGGT1_256770		putative eukaryotic translation initiation factor 4A%2C isoform 3	702.53	-0.315368	0.0966525	-3.26291	0.00110275	0.0077478
TGGT1_261450		hypothetical protein	709.347	-0.329612	0.101044	-3.26208	0.00110596	0.00776345
TGGT1_220520		hypothetical protein	766.1	0.426244	0.130703	3.26117	0.00110955	0.00778169
TGGT1_310710		small ribosomal subunit Rsm22 protein	242.642	0.513864	0.157687	3.25875	0.00111903	0.0078412
TGGT1_220430		hypothetical protein	241.055	0.506174	0.155379	3.25768	0.00112328	0.00786395
TGGT1_244250		hypothetical protein	1334.61	-0.249688	0.0766538	-3.25735	0.00112459	0.00786615
TGGT1_321560		zinc knuckle domain-containing protein	521.263	-0.374761	0.115061	-3.25706	0.00112571	0.00786698
TGGT1_316310		superoxide dismutase	2361.44	-0.231978	0.0712476	-3.25594	0.00113017	0.00789117
TGGT1_308850		hypothetical protein	209.926	-0.539757	0.165926	-3.253	0.00114192	0.00796613
TGGT1_220470		hypothetical protein	473.524	0.414211	0.127378	3.25183	0.00114665	0.00799203
TGGT1_273800		WD domain%2C G-beta repeat-containing protein	403.022	0.407048	0.125216	3.25077	0.00115095	0.00801486
TGGT1_202680		putative peptidase M16%2C alpha subunit	1546.95	-0.223126	0.0687984	-3.24319	0.001182	0.00822384
TGGT1_219520		histone arginine methyltransferase PRMT1	695.603	-0.302921	0.093413	-3.24281	0.00118357	0.00822747
TGGT1_291960		"rhoptry kinase family protein ROP40 (incomplete catalytic triad)"	3531.81	-0.174739	0.0538944	-3.24224	0.00118593	0.00823663
TGGT1_410160		hypothetical protein	16.1002	2.24692	0.693323	3.24079	0.00119197	0.00827129
TGGT1_228200		"vacuolar (h )-atpase g subunit protein"	489.815	-0.386992	0.119444	-3.23993	0.00119557	0.00828895
TGGT1_261200		TBC domain-containing protein	185.816	-0.617347	0.190593	-3.23909	0.00119911	0.00830619
TGGT1_300020		ATP-dependent metallopeptidase HflB subfamily protein	439.245	-0.391231	0.120869	-3.23682	0.00120872	0.00836534
TGGT1_279350		hypothetical protein	158.205	0.679389	0.210194	3.2322	0.0012284	0.00849408
TGGT1_284540		ATP synthase F1%2C delta subunit protein	660.161	-0.307823	0.0953057	-3.22985	0.00123856	0.00855683
TGGT1_411020		hypothetical protein	19.0772	1.78349	0.552378	3.22875	0.00124333	0.00858225
TGGT1_270940		hypothetical protein	187.966	0.544242	0.168636	3.22732	0.00124955	0.00861761
TGGT1_239710		phosphomannomutase	207.856	-0.514718	0.159596	-3.22514	0.00125912	0.00867604
TGGT1_232650		hypothetical protein	221.422	0.508915	0.157937	3.22226	0.00127182	0.00875589
TGGT1_215160		hypothetical protein	580.244	0.364072	0.113011	3.22156	0.00127495	0.00876972
TGGT1_215080		hypothetical protein	455.598	0.364451	0.113205	3.2194	0.0012846	0.00882623
TGGT1_223020		coproporphyrinogen III oxidase	236.94	-0.50584	0.157131	-3.21922	0.00128541	0.00882623
TGGT1_284620		hypothetical protein	412.373	0.406058	0.126168	3.21838	0.00128916	0.00883353
TGGT1_289730		"Pep3/Vps18/deep orange family protein"	532.62	0.359055	0.111564	3.21838	0.00128918	0.00883353
TGGT1_300270		hypothetical protein	390.404	0.41202	0.128027	3.21823	0.00128984	0.00883353
TGGT1_281950		putative membrane protein	190.919	-0.587483	0.182707	-3.21544	0.00130246	0.00890855
TGGT1_411270		hypothetical protein	31.9777	1.45737	0.45326	3.21531	0.00130306	0.00890855
TGGT1_258470		hypothetical protein	5686.56	-0.182995	0.0569361	-3.21404	0.00130882	0.00894019
TGGT1_206490		"ICE family protease (caspase) p20 domain-containing protein"	309.154	-0.447953	0.139566	-3.20961	0.00132917	0.00906347
TGGT1_312540		hypothetical protein	20.0398	-1.71374	0.533921	-3.20972	0.00132864	0.00906347
TGGT1_238400		"endonuclease/exonuclease/phosphatase domain-containing protein"	928.723	0.266503	0.0831171	3.20636	0.00134427	0.00915061
TGGT1_263170		hypothetical protein	175.584	-0.59171	0.184532	-3.20655	0.00134338	0.00915061
TGGT1_235500		hypothetical protein	212.805	0.521098	0.16266	3.2036	0.0013572	0.00923059
TGGT1_314790		putative small nuclear ribonucleoprotein G	302.854	-0.522805	0.163319	-3.20112	0.00136894	0.00930239
TGGT1_411290		toxoplasma gondii family C protein	72.5104	0.86847	0.27161	3.19748	0.00138633	0.00941245
TGGT1_204400		putative ATPase synthase subunit alpha	2165.95	-0.217555	0.0680504	-3.19697	0.00138878	0.00942099
TGGT1_243950		putative prohibitin	590.008	-0.400243	0.125288	-3.19458	0.00140033	0.00947483
TGGT1_274070		ThiF family protein	228.463	0.486912	0.152417	3.19462	0.00140017	0.00947483
TGGT1_278975		"ICE family protease (caspase) p20 domain-containing protein"	707.2	-0.307176	0.096151	-3.19472	0.00139965	0.00947483
TGGT1_310580		"1%2C3(4)-beta-glucanase"	5.73069	4.58208	1.43634	3.1901	0.00142221	0.0096146
TGGT1_214580		tetratricopeptide repeat-containing protein	348.043	0.426897	0.133847	3.18943	0.00142554	0.00962883
TGGT1_207875		GCC2 and GCC3 domain-containing protein	5.79357	4.61053	1.44576	3.18901	0.00142762	0.00963457
TGGT1_275680		hypothetical protein	306.818	0.436496	0.13691	3.18819	0.00143165	0.00965352
TGGT1_221500		dual specificity phosphatase%2C catalytic domain-containing protein	160.207	0.656364	0.2059	3.18777	0.00143372	0.00965923
TGGT1_261390		hypothetical protein	119.624	0.848206	0.266424	3.18367	0.00145419	0.00978869
TGGT1_288530		"NOL1/NOP2/sun family protein"	261.905	-0.44179	0.138786	-3.18324	0.00145638	0.00979509
TGGT1_275490		hypothetical protein	515.608	-0.344135	0.108234	-3.17956	0.00147501	0.00991191
TGGT1_218790		elongation factor G C-terminus domain-containing protein	307.157	-0.43984	0.138353	-3.17912	0.00147724	0.00991841
TGGT1_293620		hypothetical protein	17.4625	-1.7666	0.556363	-3.17526	0.00149703	0.0100427
TGGT1_293330		hypothetical protein	151.474	0.68379	0.215411	3.17435	0.00150173	0.0100657
TGGT1_223530		hypothetical protein	94.4098	0.760639	0.239802	3.17194	0.00151422	0.0101321
TGGT1_271010		hypothetical protein	41.599	1.25904	0.3969	3.17218	0.00151297	0.0101321
TGGT1_263520		microtubule associated protein SPM1	2157.56	-0.235149	0.0742076	-3.1688	0.00153071	0.0102338
TGGT1_304520		hypothetical protein	451.321	0.34697	0.10956	3.16693	0.00154057	0.010291
TGGT1_209630		hypothetical protein	122.479	-0.646176	0.204075	-3.16636	0.00154358	0.0102936
TGGT1_222430		"HECT-domain (ubiquitin-transferase) domain-containing protein"	404.056	-0.375522	0.118592	-3.1665	0.00154285	0.0102936
TGGT1_268580		hypothetical protein	318.312	-0.477179	0.150726	-3.16587	0.00154622	0.0103025
TGGT1_218230		putative histone lysine methyltransferase%2C SET	161.719	0.557458	0.17627	3.16253	0.00156406	0.0104125
TGGT1_236960		transporter%2C major facilitator family protein	727.338	-0.299968	0.0948762	-3.16168	0.00156863	0.0104341
TGGT1_300052		hypothetical protein	215.008	0.542563	0.171641	3.16103	0.0015721	0.0104484
TGGT1_221260		Class-II DAHP synthetase family protein	284.364	-0.468626	0.148295	-3.16009	0.00157723	0.0104715
TGGT1_242680		ribosomal protein RPL24e	302.941	-0.425278	0.134586	-3.1599	0.00157825	0.0104715
TGGT1_229210		"putative small nuclear ribonucleoprotein polypeptide A'"	364.997	-0.457685	0.144898	-3.15868	0.00158486	0.0105049
TGGT1_246475		hypothetical protein	249.313	0.475254	0.150491	3.15803	0.00158841	0.0105049
TGGT1_259090		ubiquitin-conjugating enzyme subfamily protein	480.373	0.389828	0.123427	3.15836	0.00158661	0.0105049
TGGT1_308890		transcription elongation factor SPT6	1109.79	-0.270107	0.0855314	-3.15799	0.00158862	0.0105049
TGGT1_249590		putative proteasome subunit alpha type 5-2	672.543	-0.30081	0.0953893	-3.1535	0.00161326	0.0106589
TGGT1_294902		hypothetical protein	123.666	0.662845	0.210228	3.15299	0.00161609	0.0106687
TGGT1_294870		universal stress family protein	921.532	0.310641	0.0986123	3.15013	0.001632	0.0107646
TGGT1_313110		hypothetical protein	178.386	0.559986	0.177852	3.1486	0.00164053	0.0108118
TGGT1_204130		perforin-like protein PLP1	3349.5	0.272592	0.0866089	3.14739	0.00164737	0.0108387
TGGT1_276960		tetratricopeptide repeat-containing protein	16.494	2.04732	0.650482	3.14739	0.00164736	0.0108387
TGGT1_267480		"putative tRNA (guanine(26)-N(2))-dimethyltransferase"	342.769	-0.413391	0.131398	-3.14611	0.0016546	0.0108772
TGGT1_217680		hypothetical protein	1993.55	0.232361	0.0739092	3.14388	0.00166726	0.0109513
TGGT1_239748		hypothetical protein	166.19	0.580978	0.184916	3.14184	0.00167887	0.0110184
TGGT1_262590		hypothetical protein	248.045	0.455008	0.144848	3.14128	0.00168209	0.0110303
TGGT1_208970		RNA recognition motif-containing protein	338.254	-0.418969	0.133517	-3.13795	0.00170133	0.0111456
TGGT1_228110		hypothetical protein	222.461	-0.531477	0.169382	-3.13775	0.00170251	0.0111456
TGGT1_221170		CAAX metallo endopeptidase	594.738	-0.300703	0.0958666	-3.13668	0.0017087	0.0111769
TGGT1_282130		hypothetical protein	220.513	0.483677	0.154225	3.13618	0.00171165	0.0111869
TGGT1_201810		hypothetical protein	246.505	0.494955	0.157946	3.13371	0.00172614	0.0112722
TGGT1_356060		hypothetical protein	3.66146	4.96206	1.5837	3.1332	0.00172913	0.0112824
TGGT1_290730		CS domain-containing protein	329.642	-0.397846	0.127036	-3.13177	0.00173758	0.0113281
TGGT1_282040		hypothetical protein	449.278	-0.355193	0.113547	-3.12816	0.00175904	0.0114585
TGGT1_202580		ATPase%2C AAA family protein	62.7835	0.888756	0.28417	3.12755	0.00176272	0.0114674
TGGT1_294430		hypothetical protein	279.164	-0.429659	0.137383	-3.12745	0.00176332	0.0114674
TGGT1_253540		hypothetical protein	130.754	0.72445	0.231716	3.12646	0.00176926	0.0114965
TGGT1_268890		citrate synthase I	586.777	-0.328868	0.105226	-3.12534	0.00177602	0.011531
TGGT1_268640		"BING4CT (NUC141) domain-containing protein"	220.388	-0.532499	0.170458	-3.12393	0.00178453	0.0115767
TGGT1_204310		hypothetical protein	1874.5	-0.202003	0.0646927	-3.1225	0.00179323	0.0116235
TGGT1_238260		hypothetical protein	75.155	0.818456	0.262271	3.12065	0.0018045	0.0116869
TGGT1_313385		hypothetical protein	51.5146	1.00859	0.3234	3.11869	0.00181654	0.0117552
TGGT1_201170		hypothetical protein	1346.71	-0.254465	0.0816028	-3.11833	0.00181878	0.0117601
TGGT1_300060		signal peptidase subunit protein	248.516	-0.485609	0.155801	-3.11685	0.00182795	0.0118096
TGGT1_225850		peptidase%2C M28 family protein	641.16	0.376499	0.120847	3.1155	0.00183636	0.0118489
TGGT1_289110		hypothetical protein	109.449	0.807917	0.259331	3.11539	0.00183704	0.0118489
TGGT1_272640		putative eukaryotic initiation factor-2B%2C epsilon subunit	707.373	0.314821	0.101196	3.111	0.00186455	0.0120165
TGGT1_223685		hypothetical protein	123.833	-0.631048	0.203047	-3.1079	0.00188422	0.0121234
TGGT1_267750		hypothetical protein	581.869	0.336153	0.108155	3.10806	0.00188318	0.0121234
TGGT1_268990		hypothetical protein	224.994	0.547396	0.176175	3.10712	0.00188917	0.0121453
TGGT1_258550	SporoSAG	SAG-related sequence SRS28	21.66	-1.56036	0.502367	-3.10601	0.00189633	0.0121814
TGGT1_275460		hypothetical protein	108.461	0.7146	0.230278	3.1032	0.0019144	0.0122875
TGGT1_254840		tetratricopeptide repeat-containing protein	36.0738	1.29207	0.41651	3.10213	0.00192134	0.0123219
TGGT1_234940		hypothetical protein	60.5307	0.916164	0.295417	3.10125	0.00192703	0.0123484
TGGT1_216560		methyltransferase domain-containing protein	326.591	-0.42002	0.13545	-3.10093	0.00192914	0.0123518
TGGT1_307590		hypothetical protein	10.373	-2.41687	0.779593	-3.10016	0.00193414	0.0123738
TGGT1_206670		hypothetical protein	1217.22	-0.24621	0.0794553	-3.09872	0.00194359	0.0124241
TGGT1_210345		hypothetical protein	313.031	0.432882	0.139802	3.0964	0.00195887	0.0125031
TGGT1_269340		hypothetical protein	1243.9	-0.253053	0.0817259	-3.09636	0.00195912	0.0125031
TGGT1_261010		putative tat-binding family protein	1094.1	-0.245675	0.079405	-3.09395	0.00197511	0.0125949
TGGT1_255260		apical membrane antigen AMA1	9016.92	-0.151047	0.0488343	-3.09306	0.00198107	0.0126227
TGGT1_225990		acyl transferase domain-containing protein	295.482	-0.404299	0.130909	-3.08839	0.00201241	0.012812
TGGT1_203040		hypothetical protein	346.632	0.417894	0.135381	3.08681	0.00202317	0.0128701
TGGT1_220140		EF hand domain-containing protein	107.944	-0.794994	0.257566	-3.08657	0.0020248	0.0128701
TGGT1_238073		hypothetical protein	138.057	-0.638646	0.207109	-3.08362	0.00204498	0.0129879
TGGT1_265430		hypothetical protein	5.34144	4.47503	1.45197	3.08205	0.00205581	0.0130461
TGGT1_228360		putative peptidyl-prolyl isomerase FKBP12	607.615	-0.321265	0.104247	-3.08176	0.00205778	0.0130481
TGGT1_208740		putative microneme protein	53.5351	0.986458	0.320309	3.0797	0.00207206	0.013128
TGGT1_265870B		pantoate-beta-alanine ligase	127.125	0.694378	0.225658	3.07713	0.00209008	0.0132315
TGGT1_313330		rhoptry kinase family protein ROP27	314.236	-0.417041	0.135553	-3.07659	0.00209383	0.0132447
TGGT1_313990		"CBF/Mak21 family protein"	301.107	-0.451604	0.146856	-3.07515	0.00210399	0.0132982
TGGT1_219810		hypothetical protein	1286.74	0.222541	0.0723737	3.07489	0.00210584	0.0132992
TGGT1_244710		hypothetical protein	83.8957	-0.760801	0.247552	-3.07329	0.00211711	0.0133597
TGGT1_268680		hypothetical protein	819.659	0.276466	0.089967	3.07297	0.00211941	0.0133635
TGGT1_283780		glucose-6-phosphate isomerase GPI	1333.16	0.271999	0.0885361	3.07218	0.00212505	0.0133883
TGGT1_216960		elongation factor Tu GTP binding domain-containing protein	219.979	-0.491829	0.160162	-3.07082	0.00213471	0.0134305
TGGT1_251520		hypothetical protein	85.4564	0.771701	0.251331	3.07046	0.00213732	0.0134305
TGGT1_257550		hypothetical protein	837.093	-0.270269	0.0880233	-3.07043	0.00213752	0.0134305
TGGT1_318290		hypothetical protein	223.369	0.481181	0.156722	3.07028	0.00213857	0.0134305
TGGT1_313200		leucine rich repeat-containing protein	192.323	0.516449	0.168236	3.06978	0.00214214	0.0134422
TGGT1_223630		hypothetical protein	142.68	0.607879	0.198053	3.06928	0.00214578	0.0134543
TGGT1_260480		leucine rich repeat-containing protein	14.4937	2.21646	0.722211	3.06899	0.00214783	0.0134565
TGGT1_246995		hypothetical protein	61.6023	0.935365	0.304824	3.06855	0.00215104	0.0134658
TGGT1_228390		hypothetical protein	309.98	0.468458	0.152791	3.066	0.00216943	0.013568
TGGT1_240290		hypothetical protein	3.727	4.99548	1.62942	3.06581	0.00217081	0.013568
TGGT1_232090		3-hydroxyacyl-CoA dehydrogenase%2C NAD binding domain-containing protein	274.224	0.424	0.13838	3.06402	0.00218381	0.0136296
TGGT1_253755		hypothetical protein	16.1825	2.01422	0.657386	3.06398	0.00218413	0.0136296
TGGT1_205750		histone deacetylase complex subunit Sin3	347.276	0.383421	0.125269	3.06078	0.00220765	0.0137654
TGGT1_252400		HIT zinc finger protein	86.5268	0.784039	0.25629	3.05919	0.00221936	0.0138275
TGGT1_261980		gorasp2-prov protein	393.661	0.387978	0.12703	3.05424	0.00225632	0.0140467
TGGT1_231180		hypothetical protein	403.588	0.397781	0.130252	3.05392	0.00225869	0.0140503
TGGT1_314500		subtilisin SUB2	1217.47	0.295072	0.0967168	3.05088	0.00228171	0.0141823
TGGT1_234530		hypothetical protein	397.343	0.353736	0.115957	3.05058	0.002284	0.0141853
TGGT1_288850		hypothetical protein	150.22	-0.604636	0.198226	-3.05023	0.00228663	0.0141905
TGGT1_214930		hypothetical protein	343.173	-0.393671	0.129102	-3.0493	0.00229375	0.0142234
TGGT1_297960B		rhoptry neck protein RON6	1269.98	-0.243941	0.08004	-3.04774	0.00230568	0.0142861
TGGT1_236050		putative fructose-bisphosphate aldolase	205.985	0.549504	0.180792	3.03943	0.00237028	0.0146749
TGGT1_236400		hypothetical protein	11.2485	2.47647	0.815442	3.03697	0.00238971	0.0147835
TGGT1_213115		hypothetical protein	181.386	0.517853	0.170589	3.03567	0.00240003	0.014824
TGGT1_254060		SAG-related sequence SRS14A	13.55	-1.9459	0.640988	-3.03578	0.00239911	0.014824
TGGT1_244160		transcription initiation factor TFIID complex subunit TAF12	113.378	0.665049	0.21921	3.03384	0.0024146	0.0149023
TGGT1_203350		hypothetical protein	221.768	-0.491953	0.162324	-3.03069	0.00243999	0.0150472
TGGT1_310360		hypothetical protein	654.199	-0.316209	0.104351	-3.03023	0.00244364	0.0150579
TGGT1_309080		hypothetical protein	130.274	0.677259	0.223548	3.0296	0.00244879	0.0150779
TGGT1_236660		START domain-containing protein	640.279	0.331038	0.109331	3.02785	0.00246298	0.01512
TGGT1_239780		hypothetical protein	457.649	0.356338	0.117662	3.02849	0.00245782	0.01512
TGGT1_312300		Sec7 domain-containing protein	1037.39	0.335482	0.110795	3.02794	0.00246224	0.01512
TGGT1_313980		putative ribosome biogenesis protein nep1	82.6701	-0.763983	0.252322	-3.02781	0.00246331	0.01512
TGGT1_220060		hypothetical protein	380.233	0.388611	0.128527	3.02357	0.00249809	0.0153215
TGGT1_313830		"AARP2CN (NUC121) domain-containing protein"	563.893	-0.317216	0.104956	-3.02236	0.00250813	0.0153602
TGGT1_314515		hypothetical protein	185.26	-0.577419	0.191051	-3.02234	0.00250831	0.0153602
TGGT1_269980		putative preprotein translocase Sec61	3033.57	-0.185403	0.0613603	-3.02155	0.00251487	0.0153884
TGGT1_233830		hypothetical protein	155.034	-0.567232	0.187756	-3.02112	0.00251843	0.0153982
TGGT1_225960		STE kinase	457.781	0.387659	0.128433	3.01837	0.00254138	0.0155265
TGGT1_216290A		hypothetical protein	420.816	0.397448	0.131709	3.01763	0.00254759	0.0155283
TGGT1_231625		hypothetical protein	216.596	0.488138	0.161743	3.01798	0.00254463	0.0155283
TGGT1_305080		hypothetical protein	225.911	0.508094	0.16837	3.01772	0.0025468	0.0155283
TGGT1_301170		SAG-related sequence SRS19D	38.5912	-1.09801	0.363903	-3.01732	0.00255024	0.0155324
TGGT1_215060		putative small GTP-binding protein sar1	718.507	-0.292165	0.0968999	-3.01513	0.00256871	0.0156328
TGGT1_235370		hypothetical protein	2081.02	-0.197075	0.0653975	-3.01349	0.00258262	0.0157053
TGGT1_315240		hypothetical protein	9.28705	-2.42919	0.806565	-3.01178	0.00259722	0.0157819
TGGT1_278770		hypothetical protein	671.948	0.347998	0.115562	3.01136	0.00260076	0.0157912
TGGT1_269775		hypothetical protein	73.7308	0.816945	0.271331	3.01088	0.0026049	0.0158041
TGGT1_261950		ATP synthase beta subunit ATP-B	2077.65	-0.218953	0.0727606	-3.00923	0.0026191	0.0158658
TGGT1_294680		hypothetical protein	73.981	0.889906	0.295713	3.00936	0.00261801	0.0158658
TGGT1_271270		hypothetical protein	917.481	-0.259203	0.0861811	-3.00765	0.00263274	0.0159362
TGGT1_261460		transcriptional elongation factor FACT80	796.463	-0.292168	0.0971849	-3.00631	0.00264438	0.0159943
TGGT1_240080		hypothetical protein	469.035	0.341026	0.113637	3.001	0.00269095	0.0162635
TGGT1_231070		protein kinase	767.088	0.323456	0.107894	2.9979	0.00271846	0.0164172
TGGT1_294225		hypothetical protein	35.5463	-1.18308	0.394903	-2.99586	0.00273669	0.0165146
TGGT1_209440		hypothetical protein	824.371	0.285644	0.0953941	2.99436	0.00275025	0.016571
TGGT1_285425		hypothetical protein	422.6	0.400526	0.133759	2.99439	0.00274994	0.016571
TGGT1_210235		hypothetical protein	6.65556	3.8733	1.29372	2.99392	0.00275414	0.0165817
TGGT1_239410		hypothetical protein	1240.01	-0.227675	0.0760524	-2.99366	0.00275652	0.0165834
TGGT1_219240		Peptidyl-tRNA hydrolase PTH2 domain-containing protein	166.958	0.573014	0.191477	2.9926	0.0027661	0.0166283
TGGT1_309050		hypothetical protein	171.307	0.579493	0.193661	2.9923	0.00276886	0.0166322
TGGT1_258850		hypothetical protein	144.564	-0.573538	0.191779	-2.99063	0.00278405	0.0167107
TGGT1_252230		hypothetical protein	183.534	0.506517	0.169401	2.99005	0.00278935	0.0167297
TGGT1_218400		NEK kinase	335.933	0.451724	0.151224	2.98713	0.00281614	0.0168776
TGGT1_219710		hypothetical protein	886.866	-0.253105	0.0847411	-2.9868	0.00281913	0.0168826
TGGT1_213635		hypothetical protein	27.6824	1.31719	0.441091	2.9862	0.00282465	0.0169028
TGGT1_311730		hypothetical protein	152.408	-0.558404	0.187208	-2.9828	0.00285625	0.0170789
TGGT1_275480		Myb family DNA-binding domain-containing protein	904.817	-0.267494	0.0897235	-2.98131	0.00287019	0.0171232
TGGT1_277990		OTU family cysteine protease	269.145	0.460225	0.15436	2.9815	0.00286845	0.0171232
TGGT1_321480		SAG-related sequence SRS12B	41.0403	1.24547	0.417744	2.98142	0.00286912	0.0171232
TGGT1_223540		importin-beta N-terminal domain-containing protein	607.79	0.322716	0.108375	2.97778	0.00290344	0.0173084
TGGT1_273720		hypothetical protein	221.374	0.575689	0.193414	2.97647	0.00291592	0.0173697
TGGT1_264080		acyl carrier protein ACP	1154.69	-0.248169	0.0834536	-2.97374	0.00294197	0.0175116
TGGT1_208750		RWD domain-containing protein	287.588	-0.417674	0.140583	-2.971	0.0029683	0.0176447
TGGT1_253380		AP2 domain transcription factor AP2III-2	1732.62	0.197888	0.0666077	2.97095	0.00296882	0.0176447
TGGT1_292020	CRMPB	cysteine repeat modular protein CRMPB	1327.96	0.25825	0.0870366	2.96714	0.00300587	0.0178515
TGGT1_233010		putative cell-cycle-assocaited protein kinase ERK7	683.846	-0.288379	0.0972007	-2.96684	0.00300879	0.0178553
TGGT1_227790		glycosyltransferase%2C group 1 family protein	211.423	-0.489939	0.165177	-2.96615	0.00301556	0.017882
TGGT1_218490		hypothetical protein	289.31	-0.403405	0.136112	-2.96376	0.00303901	0.0180075
TGGT1_305010		putative pre-mRNA branch site protein p14	244.425	-0.481946	0.162659	-2.96293	0.00304725	0.0180428
TGGT1_259580		hypothetical protein	146.402	-0.56697	0.191381	-2.96251	0.0030514	0.0180537
TGGT1_313220		hypothetical protein	9.28178	2.63118	0.888402	2.9617	0.00305948	0.0180879
TGGT1_310090		hypothetical protein	52.8317	0.929592	0.314062	2.9599	0.00307742	0.0181803
TGGT1_219742		hypothetical protein	20.0265	-1.57466	0.532397	-2.95769	0.00309954	0.0182973
TGGT1_263323		putative tetratricopeptide repeat protein 11	144.603	-0.57209	0.193454	-2.95724	0.00310402	0.01831
TGGT1_245710		putative phosphatidylinositol-4-phosphate 5-kinase	359.716	-0.397991	0.134643	-2.9559	0.00311756	0.0183761
TGGT1_203730		hypothetical protein	461.525	-0.397931	0.134754	-2.95302	0.00314681	0.0185346
TGGT1_309420		ferlin family protein	192.946	-0.511686	0.173299	-2.95261	0.00315096	0.0185452
TGGT1_209260		putative cytochrome c oxidase subunit	1151.57	-0.22393	0.0758628	-2.95178	0.00315952	0.0185817
TGGT1_225745		hypothetical protein	395.023	0.413362	0.140073	2.95105	0.00316697	0.0186116
TGGT1_224580		RNA recognition motif-containing protein	390.104	-0.40134	0.136283	-2.94489	0.00323065	0.0189716
TGGT1_227380		hypothetical protein	1812.29	0.260668	0.0885769	2.94285	0.0032521	0.01906
TGGT1_268810		ck2 beta subunit	394.575	-0.374786	0.127359	-2.94276	0.00325297	0.01906
TGGT1_290670		leucyl aminopeptidase LAP	2158.32	-0.181845	0.0617927	-2.94282	0.00325233	0.01906
TGGT1_252255		hypothetical protein	17.5735	2.0354	0.691888	2.94181	0.00326302	0.0191047
TGGT1_294990		hypothetical protein	363.309	-0.353456	0.120242	-2.93954	0.00328699	0.0192307
TGGT1_312270		rhoptry protein ROP13	1029.64	-0.252106	0.0857726	-2.93923	0.00329028	0.0192357
TGGT1_255690		2-C-methyl-D-erythritol 2%2C4-cyclodiphosphate synthase domain-containing protein	450.291	-0.333685	0.113539	-2.93896	0.00329317	0.0192383
TGGT1_211350		CBS domain-containing protein	457.877	0.345978	0.117735	2.93862	0.0032968	0.0192452
TGGT1_223500		hypothetical protein	171.891	0.521604	0.177696	2.93537	0.00333148	0.0194332
TGGT1_261430		hypothetical protein	396.462	0.36238	0.123508	2.93407	0.00334554	0.0195008
TGGT1_249880		hypothetical protein	81.2431	0.83894	0.285998	2.93337	0.00335299	0.0195297
TGGT1_308980		hypothetical protein	341.13	0.412778	0.140748	2.93274	0.00335981	0.019555
TGGT1_202220		hypothetical protein	208.54	0.512316	0.174715	2.9323	0.00336459	0.0195684
TGGT1_254500		hypothetical protein	128.872	-0.680614	0.232296	-2.92995	0.00339018	0.0197026
TGGT1_254540		CDP-alcohol phosphatidyltransferase superfamily protein	143.119	0.56413	0.1926	2.92902	0.00340032	0.0197324
TGGT1_312980		hypothetical protein	15.6566	-1.81304	0.618952	-2.92921	0.00339828	0.0197324
TGGT1_290005		putative proteasome subunit beta type 1	989.252	-0.255554	0.0872732	-2.9282	0.00340927	0.0197697
TGGT1_232620		hypothetical protein	216.064	0.496444	0.169571	2.92766	0.00341527	0.0197899
TGGT1_277940		hypothetical protein	941.528	-0.24749	0.084556	-2.92693	0.00342324	0.0198216
TGGT1_221330		"DNA gyrase/topoisomerase IV%2C A subunit domain-containing protein"	548.051	-0.295739	0.101076	-2.92592	0.00343443	0.0198717
TGGT1_320260		hypothetical protein	357.127	-0.429189	0.146807	-2.92349	0.00346127	0.0200123
TGGT1_261210		putative 26s proteasome subunit p55	767.356	-0.295657	0.101161	-2.92263	0.00347091	0.0200533
TGGT1_276930		hypothetical protein	200.452	0.467994	0.160219	2.92097	0.00348947	0.0201457
TGGT1_297350		hypothetical protein	10.4246	-2.18486	0.748318	-2.9197	0.00350373	0.0202132
TGGT1_253990		hypothetical protein	401.014	0.366824	0.125648	2.91946	0.00350643	0.020214
TGGT1_217820		PCI domain-containing protein	914.466	-0.252212	0.0864134	-2.91867	0.00351531	0.0202503
TGGT1_241165		hypothetical protein	28.5939	-1.38932	0.476451	-2.91598	0.00354569	0.0203829
TGGT1_252465		radical SAM domain-containing protein	88.4016	-0.725403	0.248754	-2.91614	0.00354388	0.0203829
TGGT1_315600		"MCM2/3/5 family protein"	184.343	0.525019	0.180051	2.91595	0.00354609	0.0203829
TGGT1_311150		hypothetical protein	233.256	0.459073	0.157471	2.91529	0.00355362	0.0204113
TGGT1_202900		"zinc finger (CCCH type) motif-containing protein"	461.164	0.472774	0.1622	2.91477	0.00355956	0.0204305
TGGT1_265280		hypothetical protein	178.588	0.488582	0.167727	2.91296	0.00358016	0.0205337
TGGT1_262070		putative ribosomal rna assembly protein mis3	399.32	-0.375365	0.128879	-2.91254	0.00358498	0.0205464
TGGT1_217470		hypothetical protein	90.3728	0.748359	0.257027	2.9116	0.00359588	0.0205938
TGGT1_235550		PHD-finger domain-containing protein	166.986	-0.540384	0.185628	-2.91111	0.00360148	0.0206091
TGGT1_297925		HesB-like domain-containing protein	99.9397	0.673574	0.231396	2.91091	0.00360378	0.0206091
TGGT1_223430		hypothetical protein	17.8802	1.66667	0.572938	2.90898	0.00362612	0.0207218
TGGT1_254150		hypothetical protein	56.4451	0.942001	0.323991	2.90749	0.00364336	0.0208053
TGGT1_239020		ABC transporter transmembrane region domain-containing protein	1230.44	0.227	0.0780853	2.90707	0.00364826	0.0208181
TGGT1_257360		hypothetical protein	90.5311	0.712335	0.245106	2.90624	0.00365805	0.0208588
TGGT1_315590		macro domain-containing protein	278.789	-0.399485	0.137511	-2.90511	0.00367123	0.0209188
TGGT1_242760		hypothetical protein	157.535	0.57031	0.196414	2.90361	0.00368891	0.0209892
TGGT1_263070		CMGC kinase%2C CK2 family	842.238	-0.249494	0.0859248	-2.90364	0.00368856	0.0209892
TGGT1_251610		hypothetical protein	433.509	0.349121	0.120353	2.90082	0.00372193	0.0211618
TGGT1_231860		hypothetical protein	6.99714	-2.87381	0.99114	-2.8995	0.00373762	0.0212356
TGGT1_269885B		rhoptry metalloprotease toxolysin TLN1	513.475	-0.336231	0.116028	-2.89785	0.00375725	0.0213317
TGGT1_200460		hypothetical protein	233.831	-0.486753	0.167996	-2.89741	0.00376264	0.0213469
TGGT1_253810		hypothetical protein	260.907	0.460517	0.158961	2.89705	0.00376693	0.0213559
TGGT1_255280		hypothetical protein	14.1037	1.88358	0.650406	2.896	0.00377948	0.0213962
TGGT1_259010		putative vacuolar ATP synthase subunit d	484.602	-0.313874	0.10838	-2.89605	0.00377894	0.0213962
TGGT1_263110		hypothetical protein	69.2247	0.873629	0.301934	2.89344	0.00381047	0.0215561
TGGT1_233540		transporter%2C major facilitator family protein	365.795	-0.355964	0.123059	-2.89263	0.0038203	0.0215962
TGGT1_243200		hypothetical protein	3696.16	-0.154431	0.0534146	-2.89118	0.00383796	0.0216805
TGGT1_227890		hypothetical protein	81.4978	0.721607	0.249825	2.88845	0.00387144	0.0218539
TGGT1_263870		glutamate-tRNA ligase	710.851	-0.303734	0.105193	-2.88741	0.00388432	0.0218952
TGGT1_315690		DnaJ domain-containing protein	212.64	-0.473858	0.164105	-2.88753	0.00388275	0.0218952
TGGT1_201520		protein phosphatase 2C domain-containing protein	490.811	0.316153	0.109539	2.88621	0.00389915	0.021963
TGGT1_245770B		hypothetical protein	18.7363	1.65502	0.573691	2.88486	0.00391587	0.0220415
TGGT1_319340		hypothetical protein	1691.53	0.265293	0.0920492	2.88208	0.00395064	0.0222213
TGGT1_207990		ribosomal RNA large subunit methyltransferase J protein	434.637	-0.362809	0.12591	-2.8815	0.00395793	0.0222305
TGGT1_283710		"longevity-assurance protein (LAG1) domain-containing protein"	802.186	-0.261049	0.0905906	-2.88163	0.00395621	0.0222305
TGGT1_308830		dual specificity protein phosphatase	148.09	-0.525198	0.182289	-2.88114	0.00396246	0.0222401
TGGT1_244630		hypothetical protein	265.164	-0.422393	0.146646	-2.88035	0.00397229	0.0222793
TGGT1_221400		hypothetical protein	1495.09	0.27825	0.0966434	2.87915	0.00398754	0.022349
TGGT1_356120		putative kelch repeat protein	55.1346	-0.891339	0.309659	-2.87845	0.00399629	0.0223821
TGGT1_212260		"Sjogren's syndrome/scleroderma autoantigen 1 (Autoantigen p27) protein"	456.369	0.319769	0.111115	2.87781	0.00400441	0.0224116
TGGT1_309380		Nuf2	449.771	-0.341063	0.118587	-2.87606	0.00402672	0.0225204
TGGT1_266950		putative protein kinase	659.39	0.292994	0.101891	2.87557	0.00403298	0.0225394
TGGT1_409830		putative cytochrome protein B	16.1182	-1.83412	0.637936	-2.87508	0.0040393	0.0225587
TGGT1_240210		putative phosphate transporter family protein	234.343	-0.439212	0.152812	-2.87419	0.00405061	0.0226058
TGGT1_227970		histone family DNA-binding protein	729.537	-0.264446	0.0920767	-2.87202	0.0040786	0.0227459
TGGT1_206450		putative autophagy-related cysteine peptidase atg4	1736.23	0.273198	0.0951341	2.87171	0.00408256	0.0227519
TGGT1_295050		"tRNA ligase class II core domain (G%2C H%2C P%2C S and T) domain-containing protein"	320.321	0.440183	0.15335	2.87044	0.00409899	0.0228273
TGGT1_215960		hypothetical protein	26.0393	1.30638	0.455213	2.86981	0.00410714	0.0228553
TGGT1_261260A		histone lysine demethylase JMJD6a	147.921	-0.557031	0.194114	-2.86961	0.00410982	0.0228553
TGGT1_257760		hypothetical protein	304.674	0.396375	0.138146	2.86924	0.00411458	0.0228655
TGGT1_243482		putative dynein heavy chain	7.04361	3.32268	1.15814	2.86897	0.00411814	0.0228692
TGGT1_208400A		hypothetical protein	68.4825	0.856392	0.298526	2.86874	0.00412116	0.0228698
TGGT1_211710		"TB2/DP1%2C HVA22 family protein"	341.139	-0.366685	0.127884	-2.86733	0.00413958	0.0229558
TGGT1_310080		AMP-binding enzyme domain-containing protein	502.363	0.317411	0.110761	2.86572	0.00416057	0.023056
TGGT1_298970		LSM3%2C U6 small nuclear RNA associated isoform 2 family protein	304.768	-0.377994	0.13193	-2.86512	0.00416853	0.0230839
TGGT1_245450		hypothetical protein	399.393	-0.374102	0.130586	-2.86479	0.00417286	0.0230916
TGGT1_224180		hypothetical protein	12.552	2.11282	0.73784	2.86353	0.00418954	0.0231676
TGGT1_251460		hypothetical protein	253.473	0.424393	0.148244	2.8628	0.00419922	0.0232048
TGGT1_260600		Pumilio-family RNA binding repeat-containing protein	1814	-0.240527	0.0840305	-2.86237	0.0042048	0.0232194
TGGT1_223258		hypothetical protein	12.7468	2.13732	0.747131	2.8607	0.00422708	0.023326
TGGT1_268630		YagE family protein	172.351	-0.530288	0.185482	-2.85898	0.00425005	0.0234363
TGGT1_409120		putative vacuolar type H -ATPase proteolipid subunit	8.99132	-2.29543	0.803026	-2.85847	0.00425686	0.0234574
TGGT1_260790		RAP domain-containing protein	257.64	-0.432744	0.151411	-2.85808	0.0042621	0.0234699
TGGT1_227400		hypothetical protein	75.6382	-0.740388	0.259303	-2.8553	0.00429962	0.0236599
TGGT1_214140		hypothetical protein	1258.79	0.219352	0.0768732	2.85343	0.00432497	0.0237662
TGGT1_251920		hypothetical protein	194.312	-0.467245	0.163743	-2.85352	0.00432383	0.0237662
TGGT1_239130		"Tyrosine kinase-like (TKL) protein"	170.136	0.514074	0.180218	2.85251	0.00433752	0.023813
TGGT1_283878		RNA recognition motif-containing protein	229.907	-0.425579	0.149202	-2.85236	0.00433954	0.023813
TGGT1_297492		hypothetical protein	120.029	0.608855	0.213689	2.84926	0.00438206	0.0240296
TGGT1_258100		TPR repeat region protein	144.784	-0.525338	0.184402	-2.84888	0.0043874	0.0240421
TGGT1_225160		hypothetical protein	566.886	-0.301799	0.106048	-2.84587	0.00442904	0.0242534
TGGT1_299190		B-box zinc finger domain-containing protein	200.624	0.47114	0.165568	2.8456	0.00443272	0.0242567
TGGT1_215560		histone arginine methyltransferase PRMT5	147.887	0.621669	0.218872	2.84033	0.00450667	0.0246442
TGGT1_232380		WD domain%2C G-beta repeat-containing protein	369.484	-0.413863	0.145799	-2.83859	0.0045313	0.0247445
TGGT1_315410		SAG-related sequence SRS53F	146.066	0.607484	0.213998	2.83874	0.00452924	0.0247445
TGGT1_223410		putative eukaryotic initiation factor-4E	878.939	-0.250525	0.0882961	-2.83733	0.00454931	0.0248256
TGGT1_200290		rhomboid protease ROM1	525.184	-0.299304	0.10554	-2.83594	0.00456912	0.0249165
TGGT1_280810		hypothetical protein	105.825	0.694519	0.244933	2.83555	0.00457476	0.0249299
TGGT1_226730		"aconitate hydratase ACN/IRP"	1722.11	-0.187493	0.066144	-2.83462	0.00458807	0.0249692
TGGT1_252260		hypothetical protein	18.1918	1.59572	0.562945	2.8346	0.00458831	0.0249692
TGGT1_293550		hypothetical protein	579.662	0.323646	0.114266	2.83238	0.00462027	0.0251257
TGGT1_269920	PSD1pv	phosphatidylserine decarboxylase	1516.7	0.212058	0.0748808	2.83194	0.00462663	0.0251347
TGGT1_311490		hypothetical protein	16.3542	1.7981	0.634963	2.83183	0.00462831	0.0251347
TGGT1_203370		hypothetical protein	263.778	0.463313	0.163633	2.83142	0.00463416	0.0251491
TGGT1_284050		"DEAD/DEAH box helicase domain-containing protein"	453.912	-0.337429	0.119201	-2.83076	0.00464377	0.0251839
TGGT1_208050		putative ABC transporter	512.366	0.325064	0.114843	2.8305	0.00464752	0.0251869
TGGT1_216890		hypothetical protein	412.766	0.364401	0.12881	2.82897	0.00466976	0.02529
TGGT1_359210		hypothetical protein	158.465	0.559357	0.197823	2.82757	0.00469034	0.025384
TGGT1_244515		hypothetical protein	11.4473	2.12479	0.751787	2.82632	0.00470863	0.0254654
TGGT1_306020		hypothetical protein	500.755	0.379853	0.134429	2.82568	0.00471811	0.0254992
TGGT1_290030		hypothetical protein	782.127	-0.329289	0.116674	-2.82229	0.00476816	0.025752
TGGT1_213325		TBC domain-containing protein	501.932	0.31949	0.113264	2.82075	0.0047911	0.0258582
TGGT1_311870		WD domain%2C G-beta repeat-containing protein	616.365	-0.287289	0.101859	-2.82046	0.00479552	0.0258643
TGGT1_236850		hypothetical protein	744.026	0.300327	0.106528	2.81924	0.00481373	0.0259447
TGGT1_271610		pyrroline-5-carboxylate reductase	437.127	0.337657	0.119895	2.81627	0.00485848	0.026168
TGGT1_207770		PCI domain-containing protein	791.699	-0.261184	0.0927628	-2.81561	0.0048684	0.0262034
TGGT1_220100		phosphoribosylpyrophosphate synthetase	581.47	-0.296975	0.105501	-2.8149	0.00487928	0.0262261
TGGT1_225410		histone H3 centromeric CENH3	143.583	-0.562629	0.199875	-2.8149	0.00487924	0.0262261
TGGT1_225970		mediator complex subunit MED31	27.7095	1.21186	0.430552	2.81466	0.00488282	0.0262272
TGGT1_279440		PA14 domain-containing protein	67.604	-0.797357	0.283508	-2.81247	0.00491632	0.0263892
TGGT1_235470		myosin A	5580.28	-0.165334	0.058801	-2.81175	0.00492724	0.0264298
TGGT1_221970		hypothetical protein	241.198	-0.438412	0.155993	-2.81045	0.00494717	0.0265017
TGGT1_263410		scavenger receptor cysteine-rich domain-containing protein	47.1024	-0.924834	0.329096	-2.81022	0.00495075	0.0265017
TGGT1_312150		hypothetical protein	1382.1	-0.20616	0.073357	-2.81037	0.00494852	0.0265017
TGGT1_278720		hypothetical protein	210.889	0.44631	0.158943	2.80798	0.00498533	0.0266324
TGGT1_281980		phosphatidate cytidylyltransferase	511.793	0.330594	0.117728	2.80812	0.00498321	0.0266324
TGGT1_362420		hypothetical protein	151.595	0.569698	0.20286	2.80833	0.00497995	0.0266324
TGGT1_311650		leucine rich repeat-containing protein	342.069	0.359628	0.128084	2.80774	0.00498904	0.0266341
TGGT1_224850		putative polyadenylate binding protein	1400.19	0.222181	0.0791606	2.80672	0.0050049	0.0267007
TGGT1_312260		hypothetical protein	324.884	-0.368527	0.131363	-2.80541	0.0050253	0.0267914
TGGT1_221890		WD domain%2C G-beta repeat-containing protein	16.0502	1.87812	0.66959	2.80489	0.00503343	0.0268166
TGGT1_266870		transporter%2C major facilitator family protein	89.2211	-0.654714	0.233597	-2.80275	0.00506685	0.0269764
TGGT1_297850		Branched-chain-amino-acid aminotransferase	189.511	0.496219	0.177171	2.80079	0.00509775	0.0271225
TGGT1_310020		hypothetical protein	70.679	-0.74466	0.265902	-2.8005	0.00510231	0.0271284
TGGT1_271110		hypothetical protein	241.452	-0.45702	0.163239	-2.79971	0.00511493	0.0271772
TGGT1_233430		hypothetical protein	261.671	0.435636	0.155661	2.79861	0.00513226	0.0272393
TGGT1_294930		leucine rich repeat-containing protein	230.174	-0.472097	0.168695	-2.79853	0.00513355	0.0272393
TGGT1_218000		hypothetical protein	280.778	-0.437245	0.156325	-2.79703	0.00515746	0.0273477
TGGT1_310720A		hypothetical protein	86.7181	0.791322	0.283413	2.79211	0.00523654	0.0277484
TGGT1_276220		hypothetical protein	264.227	0.428777	0.153603	2.79147	0.005247	0.0277851
TGGT1_270840		"poly(ADP-ribose) polymerase catalytic domain-containing protein"	430.361	0.351996	0.126205	2.78908	0.00528579	0.0279717
TGGT1_203760		hypothetical protein	338.612	-0.408765	0.1466	-2.7883	0.00529856	0.0280036
TGGT1_243635		hypothetical protein	299.787	0.374711	0.134388	2.78828	0.00529894	0.0280036
TGGT1_282190		hydrolase%2C NUDIX family protein	349.255	-0.355552	0.127528	-2.78804	0.00530285	0.0280055
TGGT1_408750		hypothetical protein	70.0025	0.800842	0.287329	2.78719	0.00531665	0.0280595
TGGT1_297150		MORN repeat-containing protein	312.236	0.408802	0.146686	2.78691	0.00532125	0.028065
TGGT1_290980		putative glycine C-acetyltransferase	622.882	-0.280581	0.100751	-2.7849	0.00535436	0.0282207
TGGT1_230380		protein translocation complex%2C SEC61 gamma subunit	1093.93	-0.219347	0.0787784	-2.78435	0.0053635	0.0282499
TGGT1_260820		IMC sub-compartment protein ISP1	1098.28	-0.247524	0.0889352	-2.78319	0.0053827	0.0283321
TGGT1_260630		DnaJ family Sec63 protein	763.009	-0.293553	0.105548	-2.78124	0.00541516	0.0284839
TGGT1_299820		hypothetical protein	108.306	0.625175	0.224805	2.78097	0.0054197	0.0284887
TGGT1_227900		AP2 domain transcription factor AP2X-1	294.78	0.374304	0.134661	2.7796	0.00544255	0.0285897
TGGT1_281480		WD domain%2C G-beta repeat-containing protein	158.538	0.54834	0.197534	2.77592	0.00550453	0.028896
TGGT1_321370		hypothetical protein	395.896	0.357045	0.128678	2.77472	0.00552491	0.0289837
TGGT1_242800		putative ribosome biogenesis protein NSA2	461.832	-0.333626	0.120257	-2.77428	0.00553237	0.0290035
TGGT1_239720		putative 50S ribosomal protein l24	192.446	-0.467571	0.168591	-2.7734	0.00554731	0.0290238
TGGT1_266830		Sec7 domain-containing protein	1009.96	0.24158	0.0870943	2.77378	0.00554097	0.0290238
TGGT1_297450		hypothetical protein	13.4766	-1.87842	0.677297	-2.77341	0.00554726	0.0290238
TGGT1_285840		RAP domain-containing protein	252.158	0.413236	0.149014	2.77313	0.00555198	0.0290289
TGGT1_214540		hypothetical protein	250.672	0.44324	0.159974	2.7707	0.00559365	0.0292274
TGGT1_230460		Dpy-30 motif protein	208.159	-0.477479	0.172384	-2.76986	0.00560808	0.0292639
TGGT1_410090		hypothetical protein	101.348	0.686303	0.247767	2.76996	0.00560639	0.0292639
TGGT1_235905		putative ribonuclease z	173.938	-0.478891	0.172951	-2.76895	0.00562377	0.0293264
TGGT1_366970		"HECT-domain (ubiquitin-transferase) domain protein"	162.107	-0.547012	0.19757	-2.7687	0.00562807	0.0293293
TGGT1_227930		hypothetical protein	553.224	0.308841	0.111574	2.76804	0.00563951	0.0293695
TGGT1_206340		hypothetical protein	518.797	-0.301266	0.108864	-2.76737	0.00565114	0.0293867
TGGT1_213060		WD domain%2C G-beta repeat-containing protein	569.752	0.339011	0.122503	2.76738	0.00565092	0.0293867
TGGT1_220610		protein phosphatase 2C domain-containing protein	459.88	-0.307637	0.111173	-2.7672	0.00565402	0.0293867
TGGT1_292950		hypothetical protein	1147.19	0.264463	0.0956315	2.76544	0.0056846	0.0295262
TGGT1_218520		microneme protein MIC6	3923.66	-0.19076	0.0689909	-2.765	0.00569222	0.0295462
TGGT1_219860		putative replication licensing factor	1631.47	-0.21226	0.0768933	-2.76045	0.00577216	0.0299414
TGGT1_258780		OTU family cysteine protease	250.671	0.426833	0.154647	2.76005	0.00577918	0.0299581
TGGT1_262600		hypothetical protein	168.768	0.495474	0.179616	2.75852	0.0058064	0.0300794
TGGT1_223060		MORN repeat-containing protein	1511.59	0.200861	0.0728301	2.75795	0.00581656	0.0300886
TGGT1_258130		Rab1 protein	392.363	-0.346382	0.125597	-2.75789	0.00581764	0.0300886
TGGT1_263150		tetratricopeptide repeat-containing protein	201.35	-0.451532	0.163731	-2.75777	0.00581966	0.0300886
TGGT1_261730		hypothetical protein	334.695	0.364314	0.132131	2.75722	0.00582946	0.0301026
TGGT1_279100		hypothetical protein	405.818	0.82973	0.300933	2.75719	0.00583	0.0301026
TGGT1_410700		toxoplasma gondii family C protein	49.3082	0.888386	0.322318	2.75624	0.005847	0.0301705
TGGT1_223725		hypothetical protein	173.632	0.506787	0.183891	2.75591	0.00585299	0.0301817
TGGT1_230160		hypothetical protein	2346.9	0.197241	0.0715822	2.75546	0.00586106	0.0302034
TGGT1_254950		RNA cap guanine-N2 methyltransferase	187.421	0.499457	0.181404	2.75329	0.00590003	0.0303659
TGGT1_273065		hypothetical protein	9.74019	-2.34259	0.850841	-2.75327	0.00590031	0.0303659
TGGT1_240650		putative coatomer protein complex%2C subunit alpha	1209.64	-0.223524	0.0812013	-2.75271	0.00591042	0.0303981
TGGT1_233850		hypothetical protein	64.793	-0.808849	0.293896	-2.75216	0.00592036	0.0304293
TGGT1_275780		hypothetical protein	138.007	0.568159	0.206459	2.75193	0.00592459	0.0304312
TGGT1_255500		hypothetical protein	2.3533	-5.04826	1.8351	-2.75095	0.00594236	0.0305025
TGGT1_219290		putative F-actin-capping protein subunit beta	284.628	-0.370786	0.134867	-2.74927	0.0059728	0.0306388
TGGT1_208540		"DEAD/DEAH box helicase domain-containing protein"	285.047	-0.378787	0.137852	-2.74779	0.00599984	0.0307575
TGGT1_242845		hypothetical protein	315.603	-0.395448	0.143939	-2.74734	0.00600817	0.0307801
TGGT1_215020		hypothetical protein	189.257	-0.502549	0.182958	-2.74679	0.00601812	0.030791
TGGT1_288265		hypothetical protein	5.66214	-3.07992	1.12126	-2.74684	0.00601725	0.030791
TGGT1_215740		putative notchless	180.214	-0.464025	0.168997	-2.74575	0.00603719	0.0308685
TGGT1_243970		hypothetical protein	138.158	0.555845	0.202679	2.74249	0.00609754	0.0311568
TGGT1_230100		putative membrane protein	232.357	-0.412022	0.150311	-2.74113	0.0061228	0.0312656
TGGT1_257160		hypothetical protein	404.026	-0.318554	0.11625	-2.74026	0.00613912	0.0313286
TGGT1_224980		hypothetical protein	403.005	0.365127	0.1333	2.73913	0.00616024	0.0313957
TGGT1_288830		"NADH dehydrogenase (NDH2-II)"	488.331	-0.3	0.109523	-2.73916	0.00615961	0.0313957
TGGT1_268290		"DEAD/DEAH box helicase domain-containing protein"	298.579	0.373375	0.136328	2.7388	0.00616631	0.0314063
TGGT1_214950		hypothetical protein	1062.33	-0.235632	0.0860535	-2.7382	0.00617757	0.031423
TGGT1_270920		rhoptry kinase family protein ROP32	264.259	0.413006	0.150823	2.73836	0.00617471	0.031423
TGGT1_217760		GTP-binding protein	227.875	0.474476	0.173306	2.73779	0.00618537	0.0314423
TGGT1_234200		hypothetical protein	72.5283	0.735262	0.268596	2.73743	0.00619212	0.0314563
TGGT1_315700		hypothetical protein	195.235	0.480597	0.175673	2.73576	0.00622368	0.0315962
TGGT1_307650		uracil-DNA glycosylase	288.615	0.375648	0.137336	2.73525	0.0062333	0.0316246
TGGT1_280550		clathrin adaptor complex small chain subfamily protein	269.938	-0.406252	0.148557	-2.73466	0.00624448	0.031661
TGGT1_212820		ubiquitin family protein	509.532	-0.320425	0.117229	-2.73332	0.00626987	0.0317675
TGGT1_224130		hypothetical protein	3793.84	-0.214751	0.0785895	-2.73257	0.0062842	0.0317675
TGGT1_230450		"bifunctional GMP synthase/glutamine amidotransferase protein"	469.037	-0.30214	0.110559	-2.73283	0.00627936	0.0317675
TGGT1_258150		putative proteasome subunit alpha type 7	685.146	-0.270668	0.0990516	-2.73259	0.00628376	0.0317675
TGGT1_278510		protein phosphatase 2C domain-containing protein	1357.83	0.223876	0.081931	2.73249	0.00628568	0.0317675
TGGT1_240880		hypothetical protein	14.1845	1.77543	0.650103	2.731	0.0063142	0.0318911
TGGT1_320640		peptidylprolyl isomerase domain-containing protein	349.101	-0.339546	0.124343	-2.73072	0.00631967	0.0318983
TGGT1_309120		ribosomal protein RPL4	4138.17	-0.197353	0.0723429	-2.72802	0.00637155	0.0321396
TGGT1_313430		hypothetical protein	986.851	-0.225587	0.0827313	-2.72675	0.00639616	0.032243
TGGT1_270300		hypothetical protein	426.019	-0.310004	0.1137	-2.7265	0.00640104	0.032247
TGGT1_251950		"ribosomal protein l7/l12 c-terminal domain-containing protein"	406.776	-0.328201	0.120391	-2.72611	0.00640852	0.032264
TGGT1_206330		PHD-finger domain-containing protein	303.069	-0.362833	0.133113	-2.72576	0.00641541	0.0322781
TGGT1_239070		hypothetical protein	171.398	-0.583108	0.213966	-2.72524	0.00642548	0.0323081
TGGT1_211260		"rhoptry kinase family protein ROP26 (incomplete catalytic triad)"	1136.93	0.239771	0.0880379	2.7235	0.0064594	0.0324165
TGGT1_252220		tetratricopeptide repeat domain containing protein	429.011	-0.307767	0.113004	-2.7235	0.00645939	0.0324165
TGGT1_271370		hypothetical protein	223.613	-0.42057	0.154415	-2.72364	0.00645675	0.0324165
TGGT1_246690		alpha amylase%2C catalytic domain-containing protein	182.554	0.473441	0.173934	2.72195	0.00648979	0.0325482
TGGT1_227810		"rhoptry kinase family protein ROP11 (incomplete catalytic triad)"	2486.56	-0.190477	0.0700279	-2.72001	0.00652796	0.0326772
TGGT1_285190		"zinc finger%2C C3HC4 type (RING finger) domain-containing protein"	424.699	-0.355678	0.130751	-2.72026	0.00652297	0.0326772
TGGT1_311155		hypothetical protein	60.0221	0.84575	0.310919	2.72017	0.00652492	0.0326772
TGGT1_220230A		leucine rich repeat-containing protein	190.618	-0.478552	0.175984	-2.71929	0.00654213	0.0327273
TGGT1_205200		hypothetical protein	202.894	0.46468	0.170946	2.71828	0.00656213	0.0328065
TGGT1_300340		CAF1 family ribonuclease	111.744	0.597904	0.219989	2.71788	0.00657022	0.0328261
TGGT1_200300		hypothetical protein	4.75897	-4.20231	1.54737	-2.71577	0.00661217	0.0329938
TGGT1_207680		putative suppressor of kinetochore protein 1	325.113	-0.380297	0.140027	-2.71589	0.00660988	0.0329938
TGGT1_247730		AP2 domain transcription factor AP2XII-5	393.271	-0.319337	0.117642	-2.71449	0.00663787	0.0331001
TGGT1_264610		RNA recognition motif-containing protein	1115.49	-0.217739	0.0802196	-2.71429	0.0066419	0.0331001
TGGT1_241860		N-acetylglucosaminyl-phosphatidylinositol biosynthetic protein PigA%2C family GT4 protein	146.08	-0.512549	0.188878	-2.71366	0.00665451	0.033142
TGGT1_259840		hypothetical protein	379.325	0.383181	0.141288	2.71205	0.00668682	0.0332398
TGGT1_273790		hypothetical protein	464.672	0.313799	0.115704	2.71208	0.00668624	0.0332398
TGGT1_310005		hypothetical protein	200.067	-0.488301	0.180046	-2.71208	0.00668616	0.0332398
TGGT1_215610		hypothetical protein	549.502	-0.275476	0.101614	-2.71102	0.00670764	0.0333223
TGGT1_273360		ABC transporter transmembrane region domain-containing protein	394.885	0.333067	0.122881	2.71048	0.00671865	0.0333559
TGGT1_217692		hypothetical protein	210.126	-0.434157	0.160348	-2.70759	0.00677728	0.0335559
TGGT1_223960		ubiquitin interaction motif family protein	457.471	-0.319634	0.118057	-2.70745	0.00678027	0.0335559
TGGT1_224932		hypothetical protein	3.29989	-4.52545	1.67161	-2.70724	0.00678453	0.0335559
TGGT1_225300		hypothetical protein	616.544	-0.261952	0.0967434	-2.7077	0.0067752	0.0335559
TGGT1_267620		multi-pass transmembrane protein	823.123	-0.233781	0.0863414	-2.70764	0.00677643	0.0335559
TGGT1_307040		shikimate dehydrogenase substrate binding domain-containing protein	570.135	0.310412	0.114623	2.7081	0.00676689	0.0335559
TGGT1_289720		hypothetical protein	197.76	-0.511436	0.189038	-2.70546	0.00682098	0.033715
TGGT1_236920		hypothetical protein	422.001	-0.304781	0.112704	-2.70426	0.00684569	0.0337947
TGGT1_255400		hypothetical protein	276.293	0.395929	0.146407	2.70429	0.00684497	0.0337947
TGGT1_248400		putative glyoxalase I	334.482	-0.349245	0.129184	-2.70347	0.00686197	0.0338326
TGGT1_261610		hypothetical protein	95.5345	0.653115	0.241566	2.70367	0.00685787	0.0338326
TGGT1_301480B		hypothetical protein	48.5469	-0.848947	0.314125	-2.70257	0.00688048	0.0339026
TGGT1_222300		hypothetical protein	401.253	0.343251	0.127019	2.70235	0.00688505	0.0339039
TGGT1_210245		hypothetical protein	13.4776	1.79848	0.665702	2.70163	0.00690003	0.0339564
TGGT1_207410		tetratricopeptide repeat-containing protein	9.7931	-2.17307	0.804507	-2.70111	0.00691075	0.0339879
TGGT1_216800		"flagellar/basal body protein"	137.177	0.547974	0.202939	2.7002	0.00692983	0.0340605
TGGT1_222935		hypothetical protein	17.0606	-1.74171	0.645112	-2.69986	0.0069369	0.0340739
TGGT1_202880		carrier superfamily protein	175.682	0.489827	0.18146	2.69936	0.00694726	0.0341036
TGGT1_219460		hypothetical protein	303.624	0.428768	0.158914	2.69812	0.00697321	0.0342096
TGGT1_232580		propionate-CoA ligase	8.65108	-2.13609	0.79308	-2.6934	0.00707267	0.0346759
TGGT1_316220		mediator complex subunit MED6	117.158	0.584567	0.217078	2.69288	0.00708367	0.0347082
TGGT1_243655		GMC oxidoreductase	3.56746	-4.63797	1.72264	-2.69236	0.00709477	0.034741
TGGT1_264640		bromodomain-containing protein	1648.09	-0.211956	0.0787526	-2.69142	0.00711484	0.0348176
TGGT1_257420		hypothetical protein	58.387	-0.797397	0.296451	-2.68981	0.00714933	0.0349646
TGGT1_262560		hypothetical protein	682.861	0.26215	0.0974791	2.68929	0.00716033	0.0349967
TGGT1_266450		lysine decarboxylase family protein	202.642	0.426603	0.158645	2.68904	0.00716577	0.0350015
TGGT1_232280		hypothetical protein	487.614	-0.34275	0.127527	-2.68767	0.00719525	0.0351237
TGGT1_318760		hypothetical protein	263.49	-0.413218	0.153902	-2.68494	0.00725426	0.0353898
TGGT1_223590		proteasome subunit	980.123	-0.218881	0.0816481	-2.68078	0.00734504	0.0358105
TGGT1_297330		hypothetical protein	264.908	0.384153	0.143383	2.67922	0.00737947	0.0359561
TGGT1_295680		putative periodic tryptophan protein PWP2	401.061	-0.314825	0.117529	-2.67871	0.00739058	0.0359879
TGGT1_232840		hypothetical protein	46.9596	0.942108	0.351951	2.67681	0.00743265	0.0361704
TGGT1_314422		rhodanese family domain-containing protein	190.836	-0.449571	0.168169	-2.67332	0.0075105	0.0365266
TGGT1_216770		hypothetical protein	560.048	0.284876	0.106636	2.67149	0.00755158	0.0366585
TGGT1_228490		hypothetical protein	396.281	-0.317039	0.118668	-2.67164	0.00754818	0.0366585
TGGT1_315100		hypothetical protein	5.80169	-3.14412	1.1768	-2.67176	0.00754552	0.0366585
TGGT1_270710		WW domain binding protein 11	255.833	0.4482	0.167807	2.67093	0.00756423	0.0366972
TGGT1_229920		hypothetical protein	1178.8	-0.228512	0.0855794	-2.67017	0.00758125	0.0367163
TGGT1_309040		hypothetical protein	708.58	0.252227	0.0944615	2.67015	0.0075817	0.0367163
TGGT1_321430		hypothetical protein	44.5384	0.918641	0.344043	2.67013	0.00758215	0.0367163
TGGT1_270370		putative clathrin assembly protein AP19	303.484	-0.358853	0.134497	-2.66811	0.0076279	0.0369151
TGGT1_244390		coatomer epsilon subunit protein	544.829	-0.322982	0.121098	-2.66711	0.00765058	0.0370021
TGGT1_311030		hypothetical protein	591.909	-0.301288	0.113044	-2.66522	0.0076939	0.0371888
TGGT1_294025		hypothetical protein	53.9985	0.926116	0.347665	2.66382	0.00772593	0.0373207
TGGT1_202310		O-sialoglycoprotein endopeptidase	260.241	-0.420578	0.157966	-2.66246	0.00775716	0.0374485
TGGT1_262900		hypothetical protein	238.642	-0.40662	0.152828	-2.66063	0.00779945	0.0376296
TGGT1_290620		hypothetical protein	1410.16	-0.184417	0.0693833	-2.65795	0.00786181	0.0379072
TGGT1_219550		dihydrolipoyllysine-residue succinyltransferase component of oxoglutarate dehydrogenase	791.741	-0.286158	0.107787	-2.65486	0.00793422	0.0382329
TGGT1_211660		hypothetical protein	46.8848	0.904615	0.340851	2.65399	0.0079547	0.0383081
TGGT1_216190		hypothetical protein	321.188	0.47816	0.180211	2.65333	0.00797024	0.0383595
TGGT1_243265		protamine P1 protein	211.603	-0.459169	0.173076	-2.653	0.00797804	0.0383736
TGGT1_311740		hypothetical protein	333.161	-0.340759	0.128565	-2.65048	0.00803777	0.0386373
TGGT1_263290		rhomboid protease ROM2	173.141	-0.446943	0.168642	-2.65024	0.00804347	0.0386411
TGGT1_318230		phosphoglycerate kinase PGKI	1307.08	-0.195617	0.0738267	-2.64968	0.00805676	0.0386813
TGGT1_258720		putative Ubiquitin family protein	93.8249	0.679336	0.256437	2.64914	0.00806971	0.0387199
TGGT1_221430		hypothetical protein	46.4817	1.08428	0.409414	2.64838	0.0080879	0.0387599
TGGT1_286130		hypothetical protein	78.2062	0.720081	0.271886	2.64846	0.00808587	0.0387599
TGGT1_257380		hypothetical protein	1242.74	-0.206456	0.0779639	-2.6481	0.00809457	0.0387682
TGGT1_269970		hypothetical protein	202.8	0.417161	0.157559	2.64764	0.00810554	0.0387971
TGGT1_209970		"Spc97 / Spc98 family protein"	502.315	0.308069	0.1164	2.64664	0.0081297	0.0388419
TGGT1_247015		hypothetical protein	199.684	0.475605	0.179691	2.64679	0.008126	0.0388419
TGGT1_288620		"Erv1 / Alr family protein"	326.899	0.374109	0.141353	2.64664	0.00812957	0.0388419
TGGT1_214350		putative GTP-binding protein	872.484	-0.237041	0.0895727	-2.64635	0.00813647	0.0388507
TGGT1_209160		myristoyl CoA:protein N-myristoyltransferase	751.919	-0.265464	0.100352	-2.64533	0.00816105	0.0388822
TGGT1_230970		hypothetical protein	336.396	-0.331343	0.125256	-2.64534	0.008161	0.0388822
TGGT1_233530		hypothetical protein	490.973	0.285833	0.108075	2.64476	0.0081749	0.0388822
TGGT1_309400		"RecF/RecN/SMC N terminal domain-containing protein"	372.032	0.358333	0.135494	2.64465	0.00817766	0.0388822
TGGT1_310760		protein phosphatase 2C domain-containing protein	198.652	-0.466023	0.176183	-2.64511	0.00816648	0.0388822
TGGT1_311860		hypothetical protein	1125.45	-0.221706	0.0838257	-2.64485	0.00817278	0.0388822
TGGT1_313480		hypothetical protein	572.352	-0.282017	0.106626	-2.64491	0.00817132	0.0388822
TGGT1_265080		Tubulin-tyrosine ligase family protein	625.049	0.290744	0.109995	2.64325	0.00821147	0.0390194
TGGT1_309170		TAF7-like RNA polymerase II TAF7L	336.08	-0.334492	0.126753	-2.63892	0.00831699	0.0394969
TGGT1_318120		hypothetical protein	10.535	1.96654	0.745747	2.63701	0.00836408	0.0396966
TGGT1_280730		putative cytosolic fe-s cluster assembling factor nbp35	272.393	-0.413682	0.156911	-2.63641	0.00837881	0.0397426
TGGT1_308860		hypothetical protein	2797.97	-0.150436	0.0570765	-2.6357	0.00839645	0.0398022
TGGT1_202820		ubiquitin-conjugating enzyme subfamily protein	328.759	-0.347101	0.131763	-2.63428	0.00843169	0.0399452
TGGT1_249230		hypothetical protein	4.53283	-3.33585	1.26755	-2.63173	0.0084951	0.0401972
TGGT1_273705		hypothetical protein	11.3709	-1.74383	0.662599	-2.6318	0.00849336	0.0401972
TGGT1_306330		phospholipase	393.89	-0.305627	0.11634	-2.62702	0.0086135	0.040733
TGGT1_410790		hypothetical protein	2.6937	4.51813	1.72051	2.62603	0.00863862	0.0408272
TGGT1_215140		hypothetical protein	5.24213	-2.95588	1.12585	-2.62547	0.00865307	0.040871
TGGT1_294860		hypothetical protein	366.546	0.422163	0.160809	2.62525	0.00865852	0.0408722
TGGT1_229260		hypothetical protein	657.442	0.285346	0.108745	2.62399	0.00869053	0.0409987
TGGT1_310177		hypothetical protein	23.9609	1.25769	0.479853	2.621	0.00876732	0.0413362
TGGT1_222990		putative ribosomal protein S18	412.401	-0.295692	0.112851	-2.62021	0.00878766	0.0414073
TGGT1_307480		Toxoplasma gondii family B protein	4.09159	4.06296	1.55077	2.61996	0.00879399	0.0414123
TGGT1_277950		lipase	46.5904	0.872527	0.333531	2.61603	0.00889587	0.041867
TGGT1_263990		hypothetical protein	214.313	-0.430889	0.164845	-2.61391	0.00895138	0.0421031
TGGT1_224320		hypothetical protein	67.2709	0.794628	0.304091	2.61312	0.00897189	0.0421743
TGGT1_246110		hypothetical protein	5.29054	-2.9621	1.13417	-2.61169	0.00900957	0.0423262
TGGT1_320588		glycosyl hydrolases family 35 protein	316.846	0.361484	0.138444	2.61104	0.00902682	0.0423819
TGGT1_305230		hypothetical protein	219.374	-0.42652	0.163437	-2.60969	0.00906252	0.0424735
TGGT1_311360		protein kinase G AGC kinase family member PKG	898.654	-0.244988	0.0938717	-2.60982	0.00905904	0.0424735
TGGT1_358240		hypothetical protein	23.2311	1.2599	0.482736	2.60992	0.00905645	0.0424735
TGGT1_268670		hypothetical protein	18.9279	1.43404	0.549622	2.60914	0.00907689	0.0425155
TGGT1_243730		rhoptry protein ROP9	3007.76	-0.169913	0.0651553	-2.60781	0.00911223	0.0426557
TGGT1_239640		hypothetical protein	2.94732	-4.32647	1.66038	-2.60571	0.0091683	0.0428705
TGGT1_292330		hypothetical protein	811.956	0.257612	0.0988653	2.60569	0.00916901	0.0428705
TGGT1_297760		hypothetical protein	89.5123	0.780493	0.299825	2.60316	0.00923687	0.0431364
TGGT1_320550		hypothetical protein	736.774	0.239458	0.0919845	2.60324	0.00923459	0.0431364
TGGT1_297725		hypothetical protein	15.6285	-1.59468	0.612857	-2.60204	0.00926721	0.0432012
TGGT1_310680		"aminotransferase%2C class I/II superfamily protein"	7.57487	-2.42827	0.933106	-2.60235	0.00925871	0.0432012
TGGT1_312520		tRNA dimethylallyltransferase	136.156	-0.550063	0.211397	-2.60204	0.00926705	0.0432012
TGGT1_291090		"SWI2/SNF2-containing protein"	251.087	0.374895	0.144112	2.60141	0.0092841	0.0432543
TGGT1_237090		AP2 domain transcription factor AP2X-5	1418.49	0.217246	0.0835338	2.6007	0.00930345	0.0433188
TGGT1_261490		hypothetical protein	1119.73	0.232118	0.0892622	2.6004	0.00931147	0.0433306
TGGT1_300100		rhoptry neck protein RON2	3558.73	-0.14506	0.0558016	-2.59956	0.0093343	0.0433868
TGGT1_315220		rhoptry protein ROP14	1374.88	-0.204063	0.0784992	-2.59955	0.00933459	0.0433868
TGGT1_293060		SPRY domain-containing protein	386.381	0.34838	0.134084	2.59823	0.00937046	0.0435022
TGGT1_297640		acyltransferase domain-containing protein	342.797	-0.347193	0.13362	-2.59837	0.00936685	0.0435022
TGGT1_263720		"HMG (high mobility group) box domain-containing protein"	237.746	-0.377793	0.145423	-2.59789	0.00937987	0.0435202
TGGT1_278640		"MIZ/SP-RING zinc finger domain-containing protein"	370.361	-0.355663	0.136946	-2.59711	0.00940122	0.0435935
TGGT1_234590		hypothetical protein	15.7579	1.52659	0.588445	2.59429	0.00947876	0.0439272
TGGT1_251760		putative subunit of proteaseome activator complex	458.804	-0.299781	0.115647	-2.5922	0.00953639	0.0441682
TGGT1_269660		TFIIH basal transcription factor complex helicase XPB subunit	559.73	0.276365	0.106672	2.5908	0.00957528	0.0443223
TGGT1_260610		methyltransferase	189.662	-0.445063	0.171811	-2.59042	0.00958585	0.0443451
TGGT1_273490		putative glutamine synthetase%2C type I	444.103	-0.301256	0.116323	-2.58982	0.00960275	0.0443972
TGGT1_297710		hypothetical protein	660.66	0.245789	0.094942	2.58884	0.00963011	0.0444714
TGGT1_313100		signal recognition particle SRP54 protein	381.309	-0.31486	0.121618	-2.58891	0.00962794	0.0444714
TGGT1_234970		"Tyrosine kinase-like (TKL) protein"	503.951	0.284583	0.109983	2.58751	0.00966718	0.0446164
TGGT1_268320		hypothetical protein	345.274	0.372991	0.144232	2.58605	0.00970836	0.0447802
TGGT1_253760		hypothetical protein	8.95555	2.33727	0.904022	2.58541	0.00972628	0.0448366
TGGT1_237840		hypothetical protein	222.082	0.40088	0.155105	2.58457	0.0097501	0.0449201
TGGT1_253770		hypothetical protein	15.2148	1.77866	0.688313	2.58408	0.00976393	0.0449575
TGGT1_260470		putative heat shock protein DNAJ pfj4	763.244	0.230883	0.0893555	2.58387	0.00976988	0.0449586
TGGT1_247270		hypothetical protein	16.3649	1.60443	0.620998	2.58362	0.00977685	0.0449644
TGGT1_220240		hypothetical protein	1312.97	0.226784	0.0878642	2.58108	0.0098493	0.0452711
TGGT1_295020		Sterol-sensing domain of SREBP cleavage-activation domain-containing protein	2.58446	4.45759	1.72718	2.58085	0.00985582	0.0452746
TGGT1_254070		hypothetical protein	261.414	0.467244	0.181082	2.58029	0.0098716	0.0452942
TGGT1_305485		hypothetical protein	2.32971	-5.03585	1.95156	-2.58042	0.009868	0.0452942
TGGT1_318310		transketolase	938.428	-0.20753	0.0804704	-2.57897	0.00990963	0.0454423
TGGT1_273350		molybdopterin converting factor%2C subunit 2 protein	225.326	0.402763	0.156225	2.57809	0.00993471	0.0455307
TGGT1_224630		"zinc finger (CCCH type) motif-containing protein"	101.075	0.611154	0.237134	2.57725	0.00995906	0.0456158
TGGT1_201250		putative histone lysine methyltransferase%2C SET	752.117	-0.240307	0.0932832	-2.57611	0.00999199	0.0457399
TGGT1_243460		hypothetical protein	5685.82	0.143547	0.055749	2.57489	0.0100272	0.0458744
TGGT1_263270		glycerophosphodiester phosphodiesterase family protein	368.177	0.362156	0.140664	2.57462	0.0100351	0.0458839
TGGT1_234900		PHD-finger domain-containing protein	1369	-0.223176	0.086708	-2.57388	0.0100565	0.0459551
TGGT1_273840		brix domain-containing protein	310.912	-0.336744	0.130881	-2.57289	0.0100852	0.0460596
TGGT1_320700		AP2 domain transcription factor AP2IV-1	141.385	0.506506	0.196956	2.57167	0.0101211	0.0461951
TGGT1_359320		hypothetical protein	149.507	0.580314	0.225674	2.57147	0.0101267	0.0461951
TGGT1_243780		hypothetical protein	304.272	-0.34173	0.132944	-2.57048	0.0101559	0.0462749
TGGT1_272500		sugar transporter ST2	312.156	-0.343818	0.133753	-2.57054	0.010154	0.0462749
TGGT1_214940		MIC2-associated protein M2AP	4748.37	-0.145968	0.0568069	-2.56954	0.0101832	0.0462922
TGGT1_247690		phospholipid-translocating P-type ATPase%2C flippase subfamily protein	996.126	0.203274	0.0791045	2.56969	0.0101788	0.0462922
TGGT1_260400		hypothetical protein	190.426	0.480277	0.18689	2.56983	0.0101747	0.0462922
TGGT1_310030		putative cyclase-associated protein	1114.4	-0.196379	0.0764112	-2.57003	0.0101691	0.0462922
TGGT1_285940		hypothetical protein	18.523	-1.41165	0.549936	-2.56694	0.0102601	0.0465904
TGGT1_320620		queuine tRNA ribosyl transferase	176.916	0.47138	0.183637	2.56692	0.0102607	0.0465904
TGGT1_209300		WD domain%2C G-beta repeat-containing protein	11.2593	-1.92526	0.750264	-2.5661	0.0102848	0.0466575
TGGT1_222400		hypothetical protein	466.677	-0.291226	0.113502	-2.56582	0.0102932	0.0466575
TGGT1_258390		putative DnaJ protein	442.752	0.30012	0.116968	2.56583	0.0102929	0.0466575
TGGT1_208370		putative myosin heavy chain	1029.27	0.212562	0.082864	2.56519	0.0103119	0.0467152
TGGT1_232190		Sec7 domain-containing protein	923.101	-0.208361	0.0812335	-2.56496	0.0103187	0.0467193
TGGT1_259720		hypothetical protein	312.045	-0.335931	0.13099	-2.56456	0.0103307	0.0467464
TGGT1_219770		putative 30S ribosomal protein S12	188.29	0.467803	0.182566	2.56238	0.0103958	0.0470139
TGGT1_216720		hypothetical protein	712.776	0.261551	0.102104	2.56162	0.0104185	0.0470626
TGGT1_276110		"cytochrome b5 family heme/steroid binding domain-containing protein"	191.567	-0.49146	0.191848	-2.56172	0.0104155	0.0470626
TGGT1_223620		putative SNARE protein	202.183	0.431372	0.168444	2.56092	0.0104396	0.0470767
TGGT1_253120		putative mandelonitrile lyase	5.02351	-3.07918	1.20234	-2.561	0.0104371	0.0470767
TGGT1_266880		putative dihydrouridine synthase	241.62	-0.400313	0.156306	-2.56109	0.0104344	0.0470767
TGGT1_254110		"tryptophanyl-tRNA synthetase (TrpRS1)"	309.542	-0.352055	0.137524	-2.55996	0.0104685	0.04718
TGGT1_230990		hypothetical protein	120.216	0.57485	0.224701	2.55829	0.0105187	0.0473792
TGGT1_240440		hypothetical protein	174.538	0.442142	0.172856	2.55785	0.010532	0.0474123
TGGT1_256830		SacI domain-containing protein	644.737	0.282755	0.110577	2.55708	0.0105555	0.0474909
TGGT1_319920		"2-oxo acid dehydrogenases acyltransferase (catalytic domain) domain-containing protein"	850.51	-0.224254	0.0877148	-2.55662	0.0105693	0.0475257
TGGT1_271200		AP2 domain transcription factor AP2VIII-5	894.593	-0.223062	0.0872739	-2.55589	0.0105918	0.0475994
TGGT1_213960		hypothetical protein	36.6104	0.959163	0.375395	2.55508	0.0106165	0.0476832
TGGT1_214340		hypothetical protein	204.602	-0.410887	0.160829	-2.55481	0.0106245	0.0476921
TGGT1_207750		hypothetical protein	875.615	-0.21474	0.084073	-2.55421	0.010643	0.0477478
TGGT1_214380		hypothetical protein	169.987	-0.468005	0.183276	-2.55356	0.0106628	0.0478054
TGGT1_255940		hypothetical protein	141.097	0.519383	0.203409	2.55339	0.010668	0.0478054
TGGT1_203510		"zinc finger%2C C3HC4 type (RING finger) domain-containing protein"	604.541	-0.24947	0.0977287	-2.55268	0.0106897	0.0478396
TGGT1_209450		TLD protein	593.772	-0.280723	0.109978	-2.55255	0.0106938	0.0478396
TGGT1_210790		putative dihydroorotate dehydrogenase reveal	381.091	-0.31654	0.123999	-2.55276	0.0106873	0.0478396
TGGT1_222245		hypothetical protein	190.115	0.441549	0.173006	2.55222	0.0107039	0.0478574
TGGT1_234505		putative phenylalanyl-tRNA synthetase alpha chain A	499.759	-0.278326	0.109073	-2.55174	0.0107185	0.0478957
TGGT1_305480		elongator complex protein ELP3	157.172	-0.469531	0.184096	-2.55047	0.0107579	0.0480441
TGGT1_277830		hypothetical protein	20.767	1.30812	0.513055	2.54967	0.0107826	0.0481273
TGGT1_212180		hypothetical protein	18.0584	-1.47172	0.577306	-2.54928	0.0107946	0.0481533
TGGT1_214250		hypothetical protein	580.822	-0.279368	0.109618	-2.54855	0.0108172	0.0482269
TGGT1_201720		putative protein c9orf32	114.948	-0.53895	0.211509	-2.54812	0.0108307	0.0482596
TGGT1_228760		hypothetical protein	1116.32	0.230984	0.0906565	2.5479	0.0108373	0.0482617
TGGT1_293740		hypothetical protein	997.739	-0.224033	0.0879675	-2.54677	0.0108726	0.0483918
TGGT1_204070		YT521-B family protein	206.158	0.418558	0.164442	2.54532	0.0109178	0.0485654
TGGT1_215280		"succinate dehydrogenase [ubiquinone] iron-sulfur protein"	495.991	-0.28887	0.113528	-2.54448	0.0109441	0.048655
TGGT1_228300		CCDC25 protein	116.932	-0.621319	0.244299	-2.54327	0.010982	0.0487835
TGGT1_240850		WD domain%2C G-beta repeat-containing protein	120.553	-0.522923	0.205635	-2.54296	0.0109916	0.0487835
TGGT1_246763		hypothetical protein	2.5841	4.46621	1.7562	2.54311	0.0109872	0.0487835
TGGT1_267855		hypothetical protein	450.785	0.299384	0.117743	2.5427	0.0109999	0.0487925
TGGT1_226532		hypothetical protein	8.32111	2.18803	0.860725	2.54208	0.0110196	0.0488523
TGGT1_318675		"3'5'-cyclic nucleotide phosphodiesterase domain-containing protein"	14.6507	1.60894	0.633064	2.54151	0.0110373	0.0489036
TGGT1_268660		hypothetical protein	32.6747	1.03638	0.407866	2.54098	0.0110542	0.0489509
TGGT1_232550		hypothetical protein	643.315	-0.250955	0.0988601	-2.53848	0.0111334	0.0492739
TGGT1_318320		ATP-dependent Clp endopeptidase%2C proteolytic subunit ClpP domain-containing protein	223.19	0.422711	0.166591	2.53742	0.0111673	0.0493959
TGGT1_286670		hypothetical protein	12.3708	1.92616	0.759251	2.53692	0.0111832	0.0494384
TGGT1_289550		WD domain%2C G-beta repeat-containing protein	442.929	-0.276309	0.108935	-2.53645	0.0111983	0.0494497
TGGT1_312830		hypothetical protein	115.055	0.587819	0.231734	2.53661	0.011193	0.0494497
TGGT1_223450A		ubiquitin carboxyl-terminal hydrolase	129.304	0.576947	0.227634	2.53453	0.0112597	0.049693
TGGT1_316290		hypothetical protein	20.4289	1.33254	0.525948	2.5336	0.0112898	0.0497981
TGGT1_316100		queuine trna-ribosyltransferase domain-containing protein	211.334	-0.400716	0.1583	-2.53137	0.0113619	0.0500879
TGGT1_209550		hypothetical protein	217.424	-0.40624	0.160567	-2.53004	0.0114049	0.0502495
TGGT1_291970		hypothetical protein	32.7021	-1.07009	0.423469	-2.52697	0.0115051	0.0506623
TGGT1_267660		hypothetical protein	671.733	-0.234076	0.0926561	-2.52629	0.0115274	0.0507322
TGGT1_233905		putative histone kinase SNF1	283.776	-0.375266	0.148707	-2.52353	0.0116184	0.0511042
TGGT1_231910		ATP synthase F1 gamma subunit	605.401	-0.269444	0.106788	-2.52316	0.0116307	0.0511296
TGGT1_205060		hypothetical protein	149.756	0.522684	0.207188	2.52276	0.0116439	0.051159
TGGT1_209705		hypothetical protein	7.29281	-2.22397	0.881874	-2.52187	0.0116733	0.0512321
TGGT1_254730		"POPLD (NUC188) domain-containing protein"	113.715	0.533222	0.21144	2.52186	0.0116736	0.0512321
TGGT1_291830		putative DNA double-strand break repair rad50 ATPase	19.6139	-1.63377	0.64822	-2.5204	0.0117221	0.0514167
TGGT1_257150		"NOT2 / NOT3 / NOT5 family protein"	420.628	-0.282768	0.112232	-2.5195	0.0117521	0.0515193
TGGT1_270800		GAF domain-containing protein	658.591	0.291024	0.115519	2.51927	0.0117599	0.0515249
TGGT1_230470		putative rhoptry kinase family protein ROP46	12.1242	1.91264	0.759406	2.5186	0.0117823	0.0515943
TGGT1_291150		hypothetical protein	104.992	-0.59427	0.235976	-2.51835	0.0117906	0.051602
TGGT1_235660		hypothetical protein	239.968	-0.428158	0.170035	-2.51806	0.0118003	0.0516158
TGGT1_280580		SAG-related sequence SRS35B	9.57123	2.42452	0.963045	2.51756	0.0118172	0.051661
TGGT1_321290		Prp18 domain-containing protein	243.648	-0.359952	0.143075	-2.51583	0.0118753	0.0518861
TGGT1_253780		putative GTP cyclohydrolase I	485.109	-0.290513	0.115559	-2.51397	0.0119381	0.0521314
TGGT1_228380		hypothetical protein	144.906	0.531511	0.211548	2.51248	0.0119885	0.0523223
TGGT1_230130		hypothetical protein	3.80931	3.94947	1.57246	2.51165	0.0120167	0.0524166
TGGT1_311830		hypothetical protein	68.0183	-0.719344	0.286463	-2.51113	0.0120347	0.0524604
TGGT1_411210		hypothetical protein	33.7384	0.989352	0.394012	2.51097	0.0120401	0.0524604
TGGT1_225230		hypothetical protein	908.929	0.251415	0.100153	2.51032	0.0120623	0.052528
TGGT1_269710		hypothetical protein	833.17	0.219257	0.087365	2.50967	0.0120844	0.0525952
TGGT1_224030		hypothetical protein	250.51	0.358444	0.142888	2.50856	0.0121225	0.0527317
TGGT1_212840		HIT zinc finger protein	178.37	0.464598	0.185231	2.50821	0.0121345	0.052755
TGGT1_222160		aldehyde dehydrogenase	408.809	0.285108	0.113688	2.50781	0.012148	0.0527846
TGGT1_231620		hypothetical protein	9.55354	-1.86481	0.744291	-2.50548	0.0122284	0.0530771
TGGT1_462968		putative ATPase family protein	176.131	-0.503793	0.201077	-2.50547	0.0122288	0.0530771
TGGT1_312990		"DEAD/DEAH box ATP-dependent RNA helicase"	333.573	-0.363676	0.145188	-2.50486	0.0122499	0.0531391
TGGT1_285710		hypothetical protein	176.781	0.465154	0.185727	2.50451	0.0122623	0.0531635
TGGT1_204060		SNARE domain-containing protein	403.35	0.289633	0.115679	2.50376	0.0122881	0.053246
TGGT1_253430		putative asparagine synthetase	4755.84	-0.143762	0.0574485	-2.50246	0.0123334	0.0533839
TGGT1_289380		hypothetical protein	1109.96	0.275331	0.110018	2.50261	0.0123283	0.0533839
TGGT1_312105		hypothetical protein	188.548	-0.418543	0.167297	-2.50181	0.0123562	0.0534527
TGGT1_223120		cyclin-dependent kinase regulatory subunit protein	1.93329	-4.76355	1.90532	-2.50013	0.0124147	0.0536763
TGGT1_215500		TPR repeat-containing protein	134.309	0.501418	0.20062	2.49934	0.0124425	0.0537671
TGGT1_209095		hypothetical protein	331.796	-0.4103	0.164179	-2.4991	0.0124508	0.0537733
TGGT1_215885		hypothetical protein	4.39915	-3.48915	1.39677	-2.498	0.0124895	0.0539112
TGGT1_210830		RIO1 family protein	113.498	0.586729	0.23496	2.49715	0.0125197	0.0540119
TGGT1_242830		"putative XRN 5'-3' exonuclease"	423.826	-0.328496	0.13156	-2.49692	0.0125278	0.0540171
TGGT1_214120		hypothetical protein	81.9237	0.64809	0.259648	2.49603	0.0125591	0.0540735
TGGT1_232290		hypothetical protein	69.4693	-0.67313	0.269687	-2.49597	0.0125615	0.0540735
TGGT1_248830		phosphoinositide phospholipase PIPLC	438.506	-0.294735	0.118079	-2.49608	0.0125575	0.0540735
TGGT1_315530		hypothetical protein	598.46	0.259773	0.104143	2.49437	0.012618	0.0542869
TGGT1_207700		"rhoptry kinase family protein ROP22 (incomplete catalytic triad)"	36.7387	-1.1798	0.473371	-2.49233	0.0126909	0.0545709
TGGT1_278522		hypothetical protein	7.72511	-2.26996	0.91136	-2.49074	0.0127476	0.0547847
TGGT1_273320		hypothetical protein	558.069	0.270841	0.10876	2.49028	0.0127643	0.0548266
TGGT1_235650		carrier superfamily protein	8.74866	2.30084	0.924765	2.48803	0.0128454	0.0551448
TGGT1_231440		LsmAD domain-containing protein	1249.4	-0.181618	0.07303	-2.48689	0.0128866	0.0552915
TGGT1_231930		hypothetical protein	248.72	-0.365761	0.14709	-2.48665	0.0128953	0.0552987
TGGT1_306600		RNA recognition motif-containing protein	191.231	-0.446232	0.179495	-2.48604	0.0129173	0.0553627
TGGT1_254490		Sel1 repeat-containing protein	303.4	0.358196	0.144141	2.48503	0.0129539	0.0554677
TGGT1_288860		RuvB family 2 protein	345.581	-0.316354	0.127316	-2.48479	0.0129629	0.0554677
TGGT1_297320		hypothetical protein	428.439	-0.30175	0.121437	-2.48481	0.0129619	0.0554677
TGGT1_266110		"DEAD/DEAH box helicase domain-containing protein"	293.847	-0.329669	0.132711	-2.4841	0.0129878	0.055544
TGGT1_285800		hypothetical protein	240.534	0.432557	0.17431	2.48153	0.0130818	0.0559158
TGGT1_262780		FHA domain-containing protein	840.678	-0.251918	0.101527	-2.4813	0.0130905	0.0559225
TGGT1_202420		hypothetical protein	95.9378	0.609838	0.245841	2.48062	0.0131154	0.0559983
TGGT1_228100		hypothetical protein	867.275	-0.219523	0.0885144	-2.48008	0.0131351	0.0560219
TGGT1_246010		hypothetical protein	74.4995	0.667386	0.269091	2.48015	0.0131327	0.0560219
TGGT1_319600		putative alpha-tubulin N-acetyltransferase	290.276	0.352216	0.142058	2.47938	0.0131609	0.0561015
TGGT1_207930		phosphatidylethanolamine-binding protein	163.783	-0.429006	0.173159	-2.47753	0.0132295	0.0563631
TGGT1_224510		hypothetical protein	310.039	0.336449	0.135833	2.47694	0.0132516	0.0564136
TGGT1_275450		hypothetical protein	780.038	0.226954	0.0916381	2.47663	0.0132628	0.0564136
TGGT1_408800		NTPase	1575.32	0.205287	0.0828886	2.47666	0.0132619	0.0564136
TGGT1_213610		hypothetical protein	1246	0.195715	0.0790801	2.47489	0.0133276	0.0566585
TGGT1_304970		putative cell-cycle-associated protein kinase CDK	709.356	-0.265646	0.107437	-2.47257	0.0134146	0.0569668
TGGT1_315120		hypothetical protein	129.836	-0.487997	0.197359	-2.47264	0.0134118	0.0569668
TGGT1_202720		RNB family domain-containing protein	112.297	0.556686	0.225183	2.47215	0.0134303	0.0569996
TGGT1_230110		hypothetical protein	195.177	0.420968	0.170296	2.47198	0.0134368	0.0569996
TGGT1_220300		ribosomal protein L15 protein	300.038	0.346845	0.140355	2.4712	0.0134659	0.0570617
TGGT1_316240		hypothetical protein	253.447	0.393282	0.159143	2.47125	0.013464	0.0570617
TGGT1_232160		"zinc finger%2C C3HC4 type (RING finger) domain-containing protein"	394.511	0.350432	0.141861	2.47024	0.0135021	0.0571842
TGGT1_309290		hypothetical protein	186.489	-0.409013	0.165631	-2.46942	0.0135332	0.0572851
TGGT1_301350		SNARE associated protein	94.8666	0.574889	0.232968	2.46768	0.0135993	0.0575337
TGGT1_272030A		kelch repeat-containing protein	274.313	-0.342784	0.138955	-2.46686	0.0136302	0.0576337
TGGT1_244715		hypothetical protein	23.6461	-1.31892	0.53482	-2.4661	0.0136593	0.0576945
TGGT1_270630		hypothetical protein	78.2868	0.737481	0.299037	2.46619	0.013656	0.0576945
TGGT1_292300		DNA-directed RNA polymerase III RPC8	589.812	0.242792	0.098586	2.46274	0.0137878	0.0582062
TGGT1_202160		ABC1 family protein	202.731	-0.393268	0.159719	-2.46224	0.0138072	0.0582568
TGGT1_268020		transporter%2C major facilitator family protein	5.13828	3.4531	1.40263	2.46187	0.0138215	0.0582859
TGGT1_247230		centrin	454.91	-0.291711	0.118535	-2.46096	0.0138564	0.0583705
TGGT1_409260		hypothetical protein	79.8009	0.634773	0.257931	2.46102	0.0138544	0.0583705
TGGT1_203020		ribosome biogenesis GTPase Der protein	142.667	0.535506	0.217764	2.45911	0.0139283	0.058642
TGGT1_268910		signal peptidase I protein	134.772	0.483692	0.196835	2.45734	0.013997	0.0588995
TGGT1_207460A		Rab5B protein	36.7836	-0.974059	0.39655	-2.45633	0.0140363	0.0590317
TGGT1_269160		putative outer dynein arm docking complex protein ODA1	10.0761	-1.89464	0.771386	-2.45615	0.0140434	0.0590317
TGGT1_310570		hypothetical protein	121.456	0.510709	0.208246	2.45243	0.0141895	0.0596139
TGGT1_211340		hypothetical protein	737.236	0.27385	0.111674	2.45224	0.0141972	0.0596144
TGGT1_251750		MORN repeat-containing protein	9.27855	-2.14517	0.874913	-2.45186	0.0142118	0.0596441
TGGT1_217660		Tctex-1 family protein	176.335	0.473443	0.193121	2.45154	0.0142247	0.0596665
TGGT1_294840		"zinc finger (CCCH type) motif-containing protein"	456.275	0.302783	0.123532	2.45104	0.0142443	0.0597167
TGGT1_309760		hypothetical protein	683.471	0.251599	0.102662	2.45077	0.0142553	0.0597309
TGGT1_263595		RNA-binding protein	234.652	-0.358355	0.146257	-2.45017	0.0142788	0.0597978
TGGT1_291860		HORMA domain-containing protein	125.345	-0.514179	0.20992	-2.4494	0.0143094	0.0598623
TGGT1_312530		splicing factor%2C CC1 family protein	348.878	0.321516	0.131261	2.44943	0.0143082	0.0598623
TGGT1_205550		AGC kinase	189.536	-0.423058	0.173045	-2.44479	0.0144937	0.0606009
TGGT1_218870		TBC domain-containing protein	230.054	-0.398761	0.163177	-2.44373	0.0145362	0.0607295
TGGT1_244240		hypothetical protein	187.838	-0.43543	0.178189	-2.44364	0.0145399	0.0607295
TGGT1_294370		hypothetical protein	150.573	0.457082	0.187091	2.44311	0.0145614	0.060787
TGGT1_206630		hypothetical protein	288.632	0.341775	0.139907	2.44288	0.0145705	0.0607928
TGGT1_258400		PA14 domain-containing protein	674.825	-0.234604	0.096046	-2.44262	0.0145811	0.0608049
TGGT1_235880		brain protein 44 family protein	252.127	0.370069	0.151549	2.44191	0.0146097	0.0608919
TGGT1_319360		SAG-related sequence SRS17A	7.6273	2.31394	0.947805	2.44137	0.0146316	0.0609508
TGGT1_254135		hypothetical protein	264.47	-0.349869	0.143409	-2.43966	0.0147011	0.0611432
TGGT1_266310		Alpha-1%2C3-mannosyl-glycoprotein 2-beta-N-acetylglucosaminyltransferase	226.523	0.454168	0.18614	2.43993	0.0146902	0.0611432
TGGT1_281530		hypothetical protein	106.323	0.620385	0.254288	2.43969	0.0146998	0.0611432
TGGT1_231991		hypothetical protein	50.9067	-0.744477	0.305259	-2.43884	0.0147345	0.0612278
TGGT1_254830		hypothetical protein	127.064	0.52317	0.214521	2.43878	0.014737	0.0612278
TGGT1_223010		hypothetical protein	438.612	-0.279967	0.114882	-2.43699	0.0148101	0.0614992
TGGT1_230140		"vacuolar sorting protein 9 (vps9) domain-containing protein"	336.391	0.340276	0.139677	2.43616	0.0148442	0.0616083
TGGT1_321500		RNA recognition motif-containing protein	3038.06	-0.134225	0.0551014	-2.43597	0.0148521	0.0616083
TGGT1_203750		hypothetical protein	204.017	-0.394157	0.161846	-2.43538	0.0148761	0.061638
TGGT1_294790		hypothetical protein	2019.25	-0.158126	0.0649306	-2.43531	0.014879	0.061638
TGGT1_304490		hypothetical protein	212.134	-0.407143	0.167189	-2.43522	0.0148827	0.061638
TGGT1_277770		hypothetical protein	205.418	-0.400804	0.164702	-2.43351	0.0149534	0.0618981
TGGT1_220930		hypothetical protein	1380.95	-0.173971	0.0715234	-2.43237	0.0150003	0.0620597
TGGT1_254520		mediator complex subunit MED11	352.59	-0.353333	0.145294	-2.43184	0.0150222	0.0621176
TGGT1_279410		hypothetical protein	387.784	0.296064	0.121815	2.43043	0.0150808	0.0623272
TGGT1_272460		hypothetical protein	233.953	-0.377802	0.155516	-2.42935	0.0151257	0.0624472
TGGT1_272645		hypothetical protein	29.1333	1.27936	0.526602	2.42945	0.0151216	0.0624472
TGGT1_227850		peptidyl-prolyl cis-trans isomerase%2C cyclophilin-type domain-containing protein	153.726	-0.437766	0.180392	-2.42674	0.015235	0.0628654
TGGT1_319730		YOU2 family C2C2 zinc finger protein	166.068	-0.470534	0.193962	-2.4259	0.0152703	0.062978
TGGT1_229300		hypothetical protein	9.9737	2.0811	0.858129	2.42516	0.0153015	0.0630573
TGGT1_238110		replication factor a protein 3 protein	516.872	-0.267093	0.110138	-2.42507	0.0153056	0.0630573
TGGT1_315670		HEAT repeat-containing protein	252.069	0.361506	0.149092	2.42472	0.0153203	0.0630852
TGGT1_266690		hypothetical protein	901.221	0.207588	0.0856428	2.42389	0.0153554	0.0631963
TGGT1_244720		hypothetical protein	361.405	0.320371	0.132197	2.42344	0.0153743	0.063241
TGGT1_211630		hypothetical protein	990.964	-0.202368	0.0835613	-2.42179	0.0154442	0.0634729
TGGT1_319550		putative membrane protein C17G8.08c	485.862	0.284949	0.117663	2.42173	0.0154468	0.0634729
TGGT1_290890		putative carbonyl reductase 1	260.947	0.355668	0.146902	2.42113	0.0154725	0.0635454
TGGT1_268690		hypothetical protein	178.271	0.414947	0.171532	2.41906	0.0155606	0.0638738
TGGT1_362110		putative cytochrome protein B	8.27848	-2.06722	0.854636	-2.41883	0.0155705	0.0638813
TGGT1_319300		hypothetical protein	485.433	-0.26641	0.110173	-2.4181	0.0156016	0.0639757
TGGT1_255300		hypothetical protein	913.786	-0.256268	0.106004	-2.41753	0.0156264	0.064044
TGGT1_293240		triacylglycerol lipase	448.325	0.283075	0.117128	2.4168	0.0156578	0.0641391
TGGT1_312670		hypothetical protein	186.966	-0.435426	0.180196	-2.41641	0.0156745	0.064174
TGGT1_297505		hypothetical protein	49.1585	0.773748	0.320899	2.41119	0.0159005	0.0650657
TGGT1_244420		hypothetical protein	51.9194	0.832693	0.34564	2.40914	0.0159904	0.0653653
TGGT1_258500		hypothetical protein	352.802	-0.333364	0.138368	-2.40926	0.015985	0.0653653
TGGT1_266785		"zinc finger (CCCH type) motif-containing protein"	5.92314	-2.79548	1.16058	-2.40868	0.0160101	0.0654121
TGGT1_236070		pyrroline-5-carboxylate reductase	334.87	0.345208	0.143333	2.40843	0.0160211	0.0654231
TGGT1_219820		putative polyubiquitin UbC	604.994	-0.273298	0.113494	-2.40804	0.0160384	0.0654597
TGGT1_239080		carrier superfamily protein	139.253	0.514671	0.213783	2.40745	0.0160643	0.0655133
TGGT1_256000		endoplasmic reticulum retention receptor	720.809	-0.22106	0.091834	-2.40717	0.0160765	0.0655133
TGGT1_267070		aquaporin 2	555.94	-0.275767	0.114553	-2.40733	0.0160695	0.0655133
TGGT1_240990		hypothetical protein	89.2849	-0.597581	0.248336	-2.40634	0.0161131	0.0656151
TGGT1_249740		translation machinery associated tma7 protein	225.315	-0.359284	0.149314	-2.40623	0.0161182	0.0656151
TGGT1_216940		hypothetical protein	6.33866	-2.44751	1.01737	-2.40572	0.0161405	0.065672
TGGT1_257330		hypothetical protein	409.474	0.29977	0.124654	2.40483	0.0161802	0.0657993
TGGT1_236560		hypothetical protein	702.028	0.248311	0.103296	2.40387	0.0162226	0.0659378
TGGT1_285920		hypothetical protein	24.0129	-1.23467	0.513712	-2.40343	0.0162421	0.0659828
TGGT1_295740		hypothetical protein	4.72294	3.31938	1.38206	2.40176	0.0163166	0.0662515
TGGT1_299810		"cysteine-tRNA synthetase (CysRS)"	908.979	-0.237651	0.0989692	-2.40126	0.0163387	0.0663071
TGGT1_217020		ATPase%2C AFG1 family protein	783.396	0.214679	0.0894104	2.40105	0.016348	0.0663105
TGGT1_258740		putative eukaryotic initiation factor-2A	466.28	-0.273143	0.113806	-2.40008	0.0163915	0.0664526
TGGT1_314740		PSP protein	786.045	-0.229933	0.0958386	-2.39917	0.0164324	0.0665843
TGGT1_223668		LYAR-type C2HC zinc finger protein	148.631	-0.455075	0.190077	-2.39417	0.0166582	0.0674644
TGGT1_299900		hypothetical protein	228.554	0.426544	0.178376	2.39126	0.0167907	0.0679662
TGGT1_227650		"putative microtubule-associated protein RP/EB family"	579.784	0.241129	0.10085	2.39097	0.016804	0.0679848
TGGT1_261510		hypothetical protein	185.437	-0.41672	0.174397	-2.38949	0.0168718	0.068183
TGGT1_281910		hypothetical protein	76.7456	0.688367	0.288055	2.38971	0.0168618	0.068183
TGGT1_294898		tetratricopeptide repeat-containing protein	427.641	-0.272247	0.113961	-2.38896	0.0168963	0.068183
TGGT1_297180		hypothetical protein	1097.11	-0.186429	0.078032	-2.38914	0.0168879	0.068183
TGGT1_314358		hypothetical protein	92.7619	0.618795	0.258997	2.3892	0.0168852	0.068183
TGGT1_245440		hypothetical protein	50.483	-0.74313	0.311155	-2.38829	0.0169269	0.0682716
TGGT1_214295		hypothetical protein	7.84111	-1.97411	0.826764	-2.38776	0.0169516	0.068336
TGGT1_275630		"HECT-domain (ubiquitin-transferase) domain-containing protein"	799.682	0.211906	0.0887682	2.38719	0.0169777	0.0684064
TGGT1_240755		hypothetical protein	188.322	-0.452054	0.189399	-2.38678	0.0169965	0.0684471
TGGT1_282000		hypothetical protein	6.74439	2.40497	1.00807	2.38572	0.0170458	0.0686104
TGGT1_305800		6-pyruvoyl tetrahydrobiopterin synthase	150.115	0.452242	0.189578	2.38552	0.0170548	0.0686117
TGGT1_254610		"Tim10/DDP family zinc finger superfamily protein"	187.278	-0.453903	0.190505	-2.38263	0.0171897	0.0691188
TGGT1_254690		"phospholipase/carboxylesterase"	794.733	-0.205769	0.086427	-2.38084	0.017273	0.0694183
TGGT1_306688		hypothetical protein	59.6417	0.833956	0.350341	2.38041	0.0172934	0.0694648
TGGT1_309800		RNA recognition motif-containing protein	401.053	-0.273257	0.114876	-2.37872	0.017373	0.0697489
TGGT1_291890		microneme protein MIC1	6195.1	-0.142562	0.0599383	-2.37848	0.0173844	0.0697592
TGGT1_313852		hypothetical protein	23.3987	1.2535	0.527176	2.37776	0.0174183	0.0698595
TGGT1_307045		Toxoplasma gondii family B protein	8.96843	2.10244	0.884376	2.37732	0.0174391	0.0699073
TGGT1_248840		transporter%2C major facilitator family protein	106.491	0.529642	0.22349	2.36986	0.0177946	0.0712962
TGGT1_264820		RbAp48	177.483	0.434421	0.183424	2.36839	0.0178655	0.0715437
TGGT1_288460		hypothetical protein	778.892	-0.226083	0.0954934	-2.36752	0.0179077	0.0716763
TGGT1_297160		hypothetical protein	289.883	-0.369307	0.156059	-2.36646	0.0179589	0.0718083
TGGT1_313445		hypothetical protein	266.035	-0.34125	0.144197	-2.36656	0.0179543	0.0718083
TGGT1_293410		hypothetical protein	106.477	0.587484	0.248597	2.3632	0.0181178	0.0724069
TGGT1_294360		putative ubiquitin specific protease 39 isoform 2	333.775	-0.331163	0.140225	-2.36166	0.0181932	0.0726714
TGGT1_270640		RNA recognition motif-containing protein	391.721	-0.291889	0.123756	-2.35859	0.0183445	0.0732384
TGGT1_217555		hypothetical protein	385.483	0.281685	0.119465	2.35788	0.0183797	0.0733142
TGGT1_251430		hypothetical protein	11.6015	1.79722	0.762235	2.35783	0.0183821	0.0733142
TGGT1_203330		hypothetical protein	2.29741	4.29061	1.82014	2.3573	0.0184085	0.0733823
TGGT1_261660		hypothetical protein	265.398	0.388455	0.164929	2.35529	0.0185083	0.0737426
TGGT1_209040		hypothetical protein	45.2947	-0.803381	0.341181	-2.35471	0.0185374	0.0737999
TGGT1_319610		"eIF2 kinase IF2K-D (incomplete catalytic triad)"	655.648	0.239829	0.101855	2.35462	0.0185414	0.0737999
TGGT1_213072		Sec1 family protein	736.79	0.245508	0.104286	2.35418	0.0185638	0.0738267
TGGT1_237020		exonuclease	323.233	0.365891	0.155426	2.35411	0.0185669	0.0738267
TGGT1_289300		methionyl-tRNA synthetase	653.422	-0.234055	0.0994831	-2.35271	0.0186372	0.0740687
TGGT1_227115		hypothetical protein	250.831	-0.341049	0.144972	-2.35252	0.0186467	0.0740693
TGGT1_247770		hypothetical protein	523.662	-0.260298	0.110677	-2.35187	0.0186792	0.0741609
TGGT1_296231		hypothetical protein	3.31152	3.74699	1.59351	2.3514	0.0187029	0.0742175
TGGT1_203010		aurora kinase	716.605	0.229296	0.0975721	2.35001	0.0187728	0.0743822
TGGT1_213700		hypothetical protein	10.5585	1.97614	0.840793	2.35032	0.0187571	0.0743822
TGGT1_260310		ATP-binding cassette transporter ABC.B1	313.595	0.321713	0.136897	2.35003	0.0187719	0.0743822
TGGT1_294380		PP-loop domain-containing protein	218.234	-0.411231	0.175036	-2.34941	0.0188034	0.0744662
TGGT1_272670		peptidase family M3 protein	344.519	0.321221	0.136765	2.34871	0.0188385	0.0745673
TGGT1_218290		WD domain%2C G-beta repeat-containing protein	3.21604	-3.61408	1.54054	-2.34598	0.0189771	0.07505
TGGT1_285150		hypothetical protein	218.889	0.39504	0.168394	2.34593	0.0189795	0.07505
TGGT1_239440		"protein kinase (incomplete catalytic triad)"	913.416	-0.202144	0.086176	-2.34571	0.0189911	0.0750582
TGGT1_209640		hypothetical protein	37.2741	0.898925	0.383281	2.34534	0.0190097	0.0750941
TGGT1_314330		ABC transporter%2C ATP-binding domain-containing protein	89.3942	0.567686	0.24217	2.34416	0.0190699	0.0752942
TGGT1_300330		hypothetical protein	264.925	0.336733	0.143697	2.34335	0.0191113	0.0754198
TGGT1_262120		IQ calmodulin-binding motif domain-containing protein	1168.5	-0.191951	0.0819285	-2.34291	0.019134	0.0754387
TGGT1_318220		hypothetical protein	5.43397	-2.6479	1.13019	-2.34288	0.0191353	0.0754387
TGGT1_273905		hypothetical protein	413.085	-0.295026	0.125959	-2.34224	0.0191683	0.0755311
TGGT1_223485		hypothetical protein	291.607	-0.33815	0.144422	-2.34141	0.0192112	0.0756221
TGGT1_271420		porphobilinogen deaminase	56.8412	0.73709	0.314783	2.34158	0.0192025	0.0756221
[truncated: 6,638 more rows]

## Sheet: day 2
gene_id	gene_name	description	baseMean	log2FoldChange	lfcSE	stat	pvalue	padj
TGGT1_264660		SAG-related sequence SRS44	771.15	3.22019	0.113321	28.4166	1.26173e-177	1.02087e-173
TGGT1_295950		KRUF family protein	918.727	2.69824	0.107674	25.0592	1.38433e-138	5.60029e-135
TGGT1_295960		hypothetical protein	717.804	2.6137	0.106657	24.5056	1.28862e-132	3.4754e-129
TGGT1_222370		SAG-related sequence SRS13	772.772	2.1704	0.100694	21.5543	4.82151e-103	9.75272e-100
TGGT1_290970		8-amino-7-oxononanoate synthase	205.756	5.21987	0.28032	18.6211	2.16632e-77	3.50553e-74
TGGT1_293780		hypothetical protein	409.449	3.04737	0.165191	18.4475	5.45655e-76	7.35815e-73
TGGT1_203300		hypothetical protein	4300.15	-1.09372	0.0621519	-17.5976	2.56996e-69	2.97051e-66
TGGT1_213067		hypothetical protein	575.244	1.77064	0.105421	16.7959	2.61381e-63	2.64354e-60
TGGT1_207480		GCC2 and GCC3 domain-containing protein	1218.26	1.38679	0.0851144	16.2933	1.10189e-59	9.906e-57
TGGT1_221310		aminopeptidase N protein	399.82	2.18806	0.138949	15.7472	7.18026e-56	5.80955e-53
TGGT1_278580		hypothetical protein	299.503	2.17716	0.138924	15.6715	2.36811e-55	1.74185e-52
TGGT1_289740		hypothetical protein	317.327	2.16728	0.140982	15.3727	2.49513e-53	1.68234e-50
TGGT1_200595		hypothetical protein	657.602	1.64555	0.117846	13.9636	2.60004e-44	1.61823e-41
TGGT1_237860		protein kinase domain-containing protein	322.619	2.0845	0.158577	13.145	1.8171e-39	1.05015e-36
TGGT1_286932		"ATPase family associated with various cellular activities (AAA) domain-containing protein"	569.858	1.40078	0.110626	12.6623	9.56253e-37	5.15803e-34
TGGT1_276155		hypothetical protein	125.031	2.90549	0.230761	12.5909	2.36879e-36	1.19787e-33
TGGT1_260190		microneme protein MIC13	264.078	1.76334	0.14045	12.5549	3.73422e-36	1.77727e-33
TGGT1_271320		hypothetical protein	89.7956	3.76076	0.299788	12.5447	4.24808e-36	1.90951e-33
TGGT1_306338B		putative dynein gamma chain%2C flagellar outer arm	179.044	2.11432	0.172495	12.2573	1.53601e-34	6.54099e-32
TGGT1_207140	SAG2X	SAG-related sequence SRS49B	251.269	2.00689	0.164738	12.1823	3.86309e-34	1.56281e-31
TGGT1_257568		hypothetical protein	961.464	1.03576	0.0859108	12.0562	1.79929e-33	6.93239e-31
TGGT1_243730		rhoptry protein ROP9	9343.24	-0.729137	0.0613504	-11.8848	1.41998e-32	5.2223e-30
TGGT1_208740		putative microneme protein	215.79	1.91977	0.161685	11.8736	1.62385e-32	5.71242e-30
TGGT1_249660		hypothetical protein	114.738	2.62602	0.222745	11.7894	4.42763e-32	1.49266e-29
TGGT1_202280		WD domain%2C G-beta repeat-containing protein	184.329	2.29485	0.194894	11.7749	5.25962e-32	1.70222e-29
TGGT1_356120		putative kelch repeat protein	343.521	-1.55514	0.132651	-11.7236	9.64987e-32	3.00297e-29
TGGT1_224810		hypothetical protein	201.703	1.87689	0.160429	11.6992	1.28659e-31	3.8555e-29
TGGT1_215910		hypothetical protein	4955.83	0.755477	0.0651019	11.6045	3.90855e-31	1.12943e-28
TGGT1_217530		hypothetical protein	2038.95	-0.889336	0.0771434	-11.5284	9.49445e-31	2.64895e-28
TGGT1_360740		hypothetical protein	318.083	-1.62699	0.141328	-11.5122	1.14515e-30	3.08848e-28
TGGT1_230830		"ATPase family associated with various cellular activities (AAA) domain-containing protein"	259.78	1.766	0.153933	11.4725	1.81328e-30	4.73266e-28
TGGT1_233490		hypothetical protein	1245.53	-1.28398	0.112862	-11.3765	5.47458e-30	1.38421e-27
TGGT1_240090		putative rhoptry kinase family protein ROP34	3249.66	-0.775956	0.0683372	-11.3548	7.01866e-30	1.72085e-27
TGGT1_310160		argonaute AGO	138.91	2.50807	0.221326	11.332	9.10965e-30	2.16783e-27
TGGT1_254720		dense granule protein GRA8	16094.1	-0.738059	0.0651935	-11.321	1.03237e-29	2.32026e-27
TGGT1_262970		hypothetical protein	193.466	1.94113	0.171448	11.322	1.02134e-29	2.32026e-27
TGGT1_320000		"SCY kinase (incomplete catalytic triad)"	625.796	1.13465	0.100541	11.2854	1.54979e-29	3.38902e-27
TGGT1_207865		GCC2 and GCC3 domain-containing protein	75.6066	3.68378	0.327453	11.2498	2.3216e-29	4.94318e-27
TGGT1_204050		subtilisin SUB1	23909.7	-0.700893	0.0623691	-11.2378	2.65854e-29	5.51545e-27
TGGT1_295720		putative sulfite oxidase	137.545	2.28595	0.204612	11.1722	5.58122e-29	1.12894e-26
TGGT1_245530		hypothetical protein	88.3348	2.94609	0.264695	11.1301	8.95347e-29	1.76689e-26
TGGT1_293280		cyclin protein	708.009	1.33989	0.120516	11.118	1.02591e-28	1.97634e-26
TGGT1_295472		C2 domain-containing protein	2111.89	0.810672	0.0729913	11.1064	1.16742e-28	2.19665e-26
TGGT1_411050		KRUF family protein	838.96	1.19283	0.109135	10.9299	8.29168e-28	1.52473e-25
TGGT1_286770		hypothetical protein	484.477	1.47922	0.135691	10.9014	1.13501e-27	2.04074e-25
TGGT1_212810		hypothetical protein	303.508	1.48559	0.137072	10.838	2.27348e-27	3.99885e-25
TGGT1_201630A		protein phosphatase 2C domain-containing protein	885.696	0.984051	0.0909474	10.82	2.76746e-27	4.76415e-25
TGGT1_262050		rhoptry kinase family protein ROP39	2980.56	-0.841039	0.0783306	-10.737	6.81929e-27	1.14948e-24
TGGT1_200250		microneme protein MIC17A	3295.09	-0.856742	0.0807722	-10.6069	2.76789e-26	4.57041e-24
TGGT1_269600		biotin-requiring enzyme domain-containing protein	116.803	2.30112	0.217021	10.6032	2.87924e-26	4.65919e-24
TGGT1_313445		hypothetical protein	769.706	-1.05105	0.0992023	-10.5951	3.14137e-26	4.98369e-24
TGGT1_224840		"3'5'-cyclic nucleotide phosphodiesterase domain-containing protein"	1043.95	0.989822	0.0941885	10.5089	7.85665e-26	1.22246e-23
TGGT1_227430		transmembrane amino acid transporter protein	235.537	1.60095	0.152505	10.4977	8.85255e-26	1.35143e-23
TGGT1_259270		SAG-related sequence SRS26E	83.654	-3.06225	0.295496	-10.3631	3.65026e-25	5.4693e-23
TGGT1_241130		hypothetical protein	266.683	1.51005	0.14581	10.3563	3.91729e-25	5.76269e-23
TGGT1_201630B		protein phosphatase 2C domain-containing protein	2493.12	0.991658	0.0958775	10.343	4.50343e-25	6.50665e-23
TGGT1_235920		dynein%2C axonemal%2C heavy chain 2 family protein	2565.65	0.716282	0.0698284	10.2577	1.0923e-24	1.55049e-22
TGGT1_410800		hypothetical protein	2758.08	0.677004	0.0661604	10.2328	1.41436e-24	1.97304e-22
TGGT1_202430		hypothetical protein	140.014	1.92309	0.187989	10.2298	1.45824e-24	1.99977e-22
TGGT1_244710		hypothetical protein	328.313	-1.28641	0.126743	-10.1498	3.32163e-24	4.47922e-22
TGGT1_220630		hypothetical protein	5481.28	0.660424	0.0653694	10.103	5.36037e-24	7.10996e-22
TGGT1_253930		GCC2 and GCC3 domain-containing protein	318.852	1.41494	0.141778	9.98001	1.86444e-23	2.4331e-21
TGGT1_208450		protease inhibitor PI2	5264.32	-0.799008	0.0807214	-9.89834	4.23246e-23	5.43569e-21
TGGT1_299790		hypothetical protein	646.922	-0.951236	0.0962961	-9.87824	5.17312e-23	6.53995e-21
TGGT1_204540		DUF367 domain-containing protein	1609.29	-0.981886	0.0996767	-9.85071	6.80636e-23	8.47235e-21
TGGT1_257572		hypothetical protein	634.248	0.988561	0.101188	9.76958	1.52077e-22	1.86433e-20
TGGT1_220950		hypothetical protein	4357.09	-0.77005	0.0795545	-9.67953	3.68414e-22	4.44901e-20
TGGT1_224460		putative aminopeptidase n	33263.5	-0.605328	0.063079	-9.59635	8.28236e-22	9.8548e-20
TGGT1_251170		KRUF family protein	1779.72	0.759605	0.0792591	9.58382	9.35193e-22	1.09662e-19
TGGT1_257130		"zinc finger (CCCH type) motif-containing protein"	48.6939	4.0671	0.426042	9.54623	1.34507e-21	1.55471e-19
TGGT1_233153		hypothetical protein	335.483	1.30614	0.137865	9.47402	2.69276e-21	3.06861e-19
TGGT1_312270		rhoptry protein ROP13	3365.12	-0.610373	0.0647284	-9.42976	4.11015e-21	4.61878e-19
TGGT1_233065		"3'5'-cyclic nucleotide phosphodiesterase domain-containing protein"	51.0283	3.88261	0.41541	9.34645	9.06385e-21	1.0046e-18
TGGT1_294200		glucose-6-phosphate 1-dehydrogenase	12223.7	-0.727888	0.0788404	-9.23242	2.64581e-20	2.89287e-18
TGGT1_297647		hypothetical protein	236.741	1.36437	0.148244	9.20358	3.46217e-20	3.73499e-18
TGGT1_252190		KRUF family protein	1456.19	0.805126	0.08763	9.18779	4.00994e-20	4.269e-18
TGGT1_213065		hypothetical protein	245.079	1.43447	0.157218	9.12413	7.23166e-20	7.59887e-18
TGGT1_200450		hypothetical protein	493.071	0.957099	0.104951	9.11945	7.55049e-20	7.83219e-18
TGGT1_410810		hypothetical protein	3320.33	0.585847	0.0648189	9.03821	1.59258e-19	1.63108e-17
TGGT1_297150		MORN repeat-containing protein	918.444	0.801349	0.0897655	8.92714	4.37176e-19	4.42149e-17
TGGT1_301210		"putative NAD(P) transhydrogenase subunit beta"	144.09	1.85815	0.208799	8.89926	5.62187e-19	5.61562e-17
TGGT1_288560		hypothetical protein	1265.01	0.7137	0.0803988	8.877	6.86896e-19	6.77765e-17
TGGT1_282000		hypothetical protein	47.083	4.30275	0.48575	8.85794	8.15084e-19	7.9456e-17
TGGT1_262400		lipase	9365.87	-0.569865	0.064374	-8.8524	8.56541e-19	8.25033e-17
TGGT1_311490		hypothetical protein	79.3413	2.30145	0.260237	8.84365	9.26395e-19	8.81819e-17
TGGT1_253330		Rhoptry kinase family protein	63.0058	2.97386	0.337044	8.82334	1.11094e-18	1.04518e-16
TGGT1_259950		carbonate dehydratase%2C eukaryotic-type domain-containing protein	1584.2	-0.65625	0.0747561	-8.77855	1.65593e-18	1.52252e-16
TGGT1_304730		"Mob1/phocein family protein"	385.915	-1.28305	0.146145	-8.77929	1.64508e-18	1.52252e-16
TGGT1_272370		hypothetical protein	2338.61	-0.69749	0.0798117	-8.7392	2.34776e-18	2.13435e-16
TGGT1_267670		hypothetical protein	232.253	1.45893	0.16718	8.72669	2.62223e-18	2.35739e-16
TGGT1_207600		"tubulin/FtsZ family%2C GTPase domain-containing protein"	258.374	1.23294	0.141407	8.71904	2.80571e-18	2.49462e-16
TGGT1_252260		hypothetical protein	66.9632	2.45274	0.282116	8.69409	3.49612e-18	3.07468e-16
TGGT1_235860		subtilisin SUB11	44.1826	3.59439	0.413609	8.69031	3.61448e-18	3.1446e-16
TGGT1_316250		hypothetical protein	3047.78	-0.635668	0.0733108	-8.67086	4.28869e-18	3.69147e-16
TGGT1_207470		hypothetical protein	123.214	1.77203	0.207492	8.54025	1.33934e-17	1.14069e-15
TGGT1_225105		hypothetical protein	347.077	1.11277	0.131026	8.49273	2.01841e-17	1.70114e-15
TGGT1_213720		hypothetical protein	86.8277	2.35144	0.276977	8.48967	2.07226e-17	1.72852e-15
TGGT1_291170		hypothetical protein	173.667	-1.46975	0.173417	-8.47526	2.34546e-17	1.93644e-15
TGGT1_246550		aspartyl protease ASP3	7893.99	-0.558644	0.0660482	-8.45813	2.71707e-17	2.22059e-15
TGGT1_409990		hypothetical protein	283.037	1.24009	0.147339	8.4166	3.87574e-17	3.13586e-15
TGGT1_320630		phosphotransferase enzyme family protein	2992.41	-0.556593	0.0664268	-8.37903	5.33639e-17	4.27492e-15
TGGT1_262630		hypothetical protein	386.978	1.10768	0.132516	8.35882	6.33513e-17	5.02525e-15
TGGT1_261740		hypothetical protein	18177.8	-0.618493	0.0742147	-8.33383	7.82661e-17	6.14807e-15
TGGT1_250720		hypothetical protein	686.202	-0.97689	0.118139	-8.26901	1.35082e-16	1.05091e-14
TGGT1_210380		hypothetical protein	2060.25	-0.726888	0.0881555	-8.24552	1.64437e-16	1.2671e-14
TGGT1_257000		hypothetical protein	147.763	1.64339	0.201256	8.16567	3.19657e-16	2.43995e-14
TGGT1_246995		hypothetical protein	200.207	1.30665	0.16035	8.14873	3.67779e-16	2.78103e-14
TGGT1_319350		SAG-related sequence SRS17B	2351.79	-0.698189	0.0869228	-8.03229	9.56684e-16	7.16716e-14
TGGT1_273110		SAG-related sequence SRS30D	190.191	1.33485	0.166249	8.02922	9.80972e-16	7.28169e-14
TGGT1_295468		C2 domain-containing protein	645.75	0.907968	0.113815	7.97757	1.49237e-15	1.0977e-13
TGGT1_208730		putative microneme protein	844.763	0.723411	0.0907291	7.97331	1.54483e-15	1.12605e-13
TGGT1_261560		"Tat binding protein 1(TBP-1)-interacting protein TBPIP"	213.221	-1.30091	0.163185	-7.97203	1.5609e-15	1.12761e-13
TGGT1_213780		radical SAM domain-containing protein	249.717	1.09513	0.137416	7.96946	1.59368e-15	1.14111e-13
TGGT1_208850		SAG-related sequence SRS11	349.243	1.17041	0.147142	7.95433	1.80104e-15	1.27826e-13
TGGT1_246760		hypothetical protein	184.777	1.70399	0.215143	7.9203	2.36938e-15	1.66701e-13
TGGT1_201780		microneme protein MIC2	24748.9	-0.472034	0.0596077	-7.91901	2.39405e-15	1.66985e-13
TGGT1_228170		inner membrane complex protein IMC2A	6418.71	-0.519386	0.0659069	-7.8806	3.25814e-15	2.25313e-13
TGGT1_240470		hypothetical protein	137.338	-1.57414	0.199922	-7.87376	3.44137e-15	2.35967e-13
TGGT1_203720		vitamin k epoxide reductase family protein	55.841	2.703	0.344027	7.85694	3.9362e-15	2.67628e-13
TGGT1_252255		hypothetical protein	76.566	2.07797	0.265023	7.8407	4.4805e-15	3.02098e-13
TGGT1_286460		hypothetical protein	167.876	-1.41497	0.18108	-7.81407	5.53691e-15	3.70241e-13
TGGT1_315320		SAG-related sequence SRS52A	5228.03	-0.599179	0.0766981	-7.81218	5.62083e-15	3.72771e-13
TGGT1_268240		hypothetical protein	651.085	-0.912154	0.116955	-7.79918	6.23091e-15	4.09872e-13
TGGT1_210245		hypothetical protein	38.9312	3.20154	0.410675	7.79579	6.40077e-15	4.1765e-13
TGGT1_217630		hypothetical protein	308.134	-1.05267	0.135377	-7.77584	7.49491e-15	4.8513e-13
TGGT1_255290		hypothetical protein	150.758	1.49196	0.192174	7.7636	8.25545e-15	5.30118e-13
TGGT1_233920		"zinc finger%2C C3HC4 type (RING finger) domain-containing protein"	164.615	-1.45137	0.187014	-7.76075	8.44319e-15	5.37904e-13
TGGT1_225790		PDI family protein	1132.4	0.70472	0.0915559	7.69716	1.39123e-14	8.79413e-13
TGGT1_239740		dense granule protein GRA14	8202.25	-0.54505	0.0720272	-7.56728	3.81124e-14	2.39044e-12
TGGT1_294970		hypothetical protein	2984.01	-0.509496	0.0673617	-7.5636	3.92076e-14	2.44022e-12
TGGT1_314310		hypothetical protein	383.207	0.969333	0.128882	7.52112	5.431e-14	3.35437e-12
TGGT1_220640		hypothetical protein	1773.05	0.599746	0.0797908	7.51647	5.62735e-14	3.44931e-12
TGGT1_209040		hypothetical protein	259.396	-1.14491	0.152647	-7.50037	6.36364e-14	3.8713e-12
TGGT1_410360		putative transmembrane protein	9414.87	-0.657231	0.0881246	-7.45798	8.78622e-14	5.30517e-12
TGGT1_276920		protein phosphatase 2C domain-containing protein	438.741	0.914576	0.122809	7.44713	9.5393e-14	5.71722e-12
TGGT1_297410		hypothetical protein	75.4494	-2.01785	0.271123	-7.44254	9.87652e-14	5.8758e-12
TGGT1_310480		"flagellar/basal body protein%2C PACRG family protein"	127.566	-1.75894	0.237197	-7.4155	1.21164e-13	7.15576e-12
TGGT1_360830		nucleoside-triphosphatase	10530.9	-0.545077	0.0735311	-7.41288	1.23584e-13	7.2458e-12
TGGT1_245440		hypothetical protein	170.285	-1.28124	0.173227	-7.39633	1.40004e-13	8.14942e-12
TGGT1_203740		hypothetical protein	347.217	1.11009	0.150148	7.39332	1.43203e-13	8.27613e-12
TGGT1_225010		hypothetical protein	1409.4	-0.604768	0.0818683	-7.38708	1.50093e-13	8.61276e-12
TGGT1_221830		subtilisin SUB12	43.2183	2.82916	0.383217	7.38268	1.5514e-13	8.83969e-12
TGGT1_271080		hypothetical protein	261.838	1.03957	0.140861	7.38012	1.58152e-13	8.9483e-12
TGGT1_228175		hypothetical protein	66.8678	-2.01686	0.274235	-7.3545	1.91644e-13	1.0768e-11
TGGT1_321800		EGF family domain-containing protein	47.7548	2.69785	0.36717	7.34768	2.0167e-13	1.12532e-11
TGGT1_284310		hypothetical protein	268.579	1.05127	0.14317	7.34282	2.09133e-13	1.15897e-11
TGGT1_295945		hypothetical protein	30.4229	3.61107	0.492296	7.33515	2.21467e-13	1.21897e-11
TGGT1_249840		putative dynein heavy chain 2	301.594	1.00647	0.137266	7.33225	2.26325e-13	1.2373e-11
TGGT1_312330		hypothetical protein	651.168	0.713401	0.0974184	7.32306	2.42377e-13	1.31615e-11
TGGT1_239475		hypothetical protein	88.8217	1.7246	0.23571	7.3166	2.54328e-13	1.37185e-11
TGGT1_408710		KRUF family protein	943.871	0.726372	0.0993193	7.3135	2.60268e-13	1.39459e-11
TGGT1_214440		"4'-phosphopantetheinyl transferase superfamily protein"	4308.71	-0.47334	0.0648038	-7.3042	2.78926e-13	1.48473e-11
TGGT1_305530		hypothetical protein	88.4369	-1.85541	0.254332	-7.29523	2.98139e-13	1.56639e-11
TGGT1_316560		Toxoplasma gondii family D protein	60.7273	-2.36184	0.323714	-7.29605	2.9633e-13	1.56639e-11
TGGT1_228230		hypothetical protein	6476.54	-0.541465	0.0743616	-7.28151	3.30109e-13	1.72317e-11
TGGT1_213560		hypothetical protein	104.633	-1.70894	0.235047	-7.27065	3.57749e-13	1.85548e-11
TGGT1_237510		hypothetical protein	836.033	-0.681781	0.0940089	-7.25231	4.09736e-13	2.11158e-11
TGGT1_291960		"rhoptry kinase family protein ROP40 (incomplete catalytic triad)"	9068.14	-0.432368	0.0602035	-7.18177	6.88142e-13	3.5239e-11
TGGT1_206510		toxolysin TLN4	5843.88	-0.47363	0.0661421	-7.1608	8.02094e-13	4.0816e-11
TGGT1_201820		hypothetical protein	638.827	0.720366	0.100637	7.15809	8.18072e-13	4.13689e-11
TGGT1_235515		MORN repeat-containing protein	205.745	1.26078	0.176411	7.14682	8.88131e-13	4.46327e-11
TGGT1_312930		putative cystathione gamma lyase	86.5444	-1.74958	0.245715	-7.12036	1.07649e-12	5.37647e-11
TGGT1_270260		hypothetical protein	149.61	1.42468	0.200201	7.11624	1.10914e-12	5.50557e-11
TGGT1_247520		hypothetical protein	9082.78	-0.554773	0.0785171	-7.06563	1.59891e-12	7.88829e-11
TGGT1_244530		hypothetical protein	4453.41	-0.546866	0.0774587	-7.06011	1.66375e-12	8.15844e-11
TGGT1_248590		hypothetical protein	83.4377	1.75604	0.248805	7.0579	1.69036e-12	8.23896e-11
TGGT1_248900		hypothetical protein	121.686	1.44564	0.205862	7.02236	2.18151e-12	1.05692e-10
TGGT1_308970		hypothetical protein	1503.47	-0.631878	0.0900287	-7.01863	2.24049e-12	1.07904e-10
TGGT1_316390		hypothetical protein	110.051	-1.53596	0.219813	-6.98758	2.79666e-12	1.33892e-10
TGGT1_212300		hypothetical protein	4277.79	-0.449412	0.0643297	-6.98607	2.82689e-12	1.34543e-10
TGGT1_294320		Oxysterol-binding protein	29.3421	3.33871	0.479289	6.96596	3.26169e-12	1.5433e-10
TGGT1_240060		hypothetical protein	6329.02	-0.462395	0.0663923	-6.96458	3.29387e-12	1.54946e-10
TGGT1_223430		hypothetical protein	53.1061	2.31787	0.33306	6.95933	3.41896e-12	1.59901e-10
TGGT1_300020		ATP-dependent metallopeptidase HflB subfamily protein	1123.58	-0.556502	0.0801417	-6.94397	3.81222e-12	1.77268e-10
TGGT1_320105		hypothetical protein	39.6029	2.67123	0.385165	6.93529	4.0538e-12	1.87424e-10
TGGT1_235500		hypothetical protein	883.916	0.658764	0.0953425	6.90945	4.86526e-12	2.23664e-10
TGGT1_236010		prenylcysteine oxidase	2360.78	0.56063	0.0813017	6.89567	5.36103e-12	2.45063e-10
TGGT1_201840		aspartyl protease ASP1	1343.86	0.604345	0.0877084	6.89039	5.5639e-12	2.52907e-10
TGGT1_242750		hypothetical protein	47.209	2.71432	0.394517	6.8801	5.98119e-12	2.70356e-10
TGGT1_249990		hypothetical protein	9716.05	-0.417366	0.0607046	-6.87537	6.18302e-12	2.77927e-10
TGGT1_269075		hypothetical protein	141.565	1.59499	0.232022	6.8743	6.22954e-12	2.78471e-10
TGGT1_277080		microneme protein MIC5	15524.9	-0.544993	0.0792965	-6.87285	6.29329e-12	2.79775e-10
TGGT1_229405		"3'5'-cyclic nucleotide phosphodiesterase domain-containing protein"	140.093	1.26236	0.184273	6.85049	7.35985e-12	3.24292e-10
TGGT1_299820		hypothetical protein	263.67	0.966455	0.141084	6.8502	7.37482e-12	3.24292e-10
TGGT1_321480		SAG-related sequence SRS12B	154.232	1.35585	0.198598	6.82714	8.66245e-12	3.78853e-10
TGGT1_292935		hypothetical protein	64.3235	-1.95159	0.286238	-6.81809	9.22619e-12	4.01339e-10
TGGT1_237170		hypothetical protein	620.44	0.926962	0.135982	6.81682	9.308e-12	4.02733e-10
TGGT1_224140		hypothetical protein	75.6127	-1.71416	0.251634	-6.81214	9.61588e-12	4.13841e-10
TGGT1_411590		nucleoside-triphosphatase	4417.82	-0.497778	0.0731425	-6.80558	1.0064e-11	4.30836e-10
TGGT1_252380		hypothetical protein	1223.58	-0.610563	0.0898152	-6.79798	1.06093e-11	4.51788e-10
TGGT1_250710		microneme protein MIC10	25991.9	-0.646097	0.0951589	-6.78967	1.12392e-11	4.76107e-10
TGGT1_208380		hypothetical protein	105.406	-1.47139	0.216962	-6.78178	1.18702e-11	5.00217e-10
TGGT1_277685		hypothetical protein	1242.13	0.623986	0.0921231	6.77339	1.25802e-11	5.2739e-10
TGGT1_248280		hypothetical protein	501.646	-0.811828	0.120257	-6.75079	1.47039e-11	6.13244e-10
TGGT1_201400		Sin3-associated polypeptide SAP18	2085.79	-0.473236	0.0701166	-6.74928	1.48585e-11	6.16512e-10
TGGT1_297400		hypothetical protein	1771.67	-0.495025	0.0735557	-6.72994	1.69732e-11	7.00666e-10
TGGT1_201785		hypothetical protein	108.332	-1.47886	0.220846	-6.69635	2.13684e-11	8.77621e-10
TGGT1_260480		leucine rich repeat-containing protein	44.5202	2.28247	0.341125	6.691	2.21647e-11	9.05731e-10
TGGT1_254010		serine carboxypeptidase s28 protein	1251.49	-0.534816	0.0802432	-6.66494	2.64782e-11	1.07656e-09
TGGT1_250955		KRUF family protein	1573.45	0.508725	0.0763468	6.66334	2.6767e-11	1.08286e-09
TGGT1_319520		hypothetical protein	49.4108	-2.25312	0.338469	-6.65679	2.79874e-11	1.1266e-09
TGGT1_233960		hypothetical protein	27.4084	3.74779	0.564722	6.63651	3.21191e-11	1.28651e-09
TGGT1_233450	SRS1	SAG-related sequence SRS29A	4265.19	-0.530968	0.080102	-6.62865	3.38767e-11	1.35023e-09
TGGT1_222300		hypothetical protein	854.679	0.589972	0.0890707	6.62363	3.50484e-11	1.39008e-09
TGGT1_249030		"endonuclease/exonuclease/phosphatase family protein"	1282.44	-0.541941	0.0818636	-6.62006	3.59062e-11	1.41716e-09
TGGT1_319312		hypothetical protein	262.997	0.907914	0.137288	6.61318	3.7614e-11	1.47735e-09
TGGT1_273950		putative replication factor C subunit 5	690.137	0.620549	0.0938536	6.61189	3.79447e-11	1.48314e-09
TGGT1_203070		hypothetical protein	38.7232	-2.48584	0.376302	-6.60597	3.94925e-11	1.53622e-09
TGGT1_226380		hypothetical protein	1898.52	-0.492075	0.0745138	-6.60381	4.00716e-11	1.55129e-09
TGGT1_202200		hypothetical protein	6038.04	-0.440333	0.066689	-6.60278	4.03524e-11	1.55472e-09
TGGT1_228410		Tubulin-tyrosine ligase family protein	133.475	-1.22453	0.185486	-6.60171	4.06433e-11	1.55851e-09
TGGT1_241300		hypothetical protein	3047.38	0.427269	0.0648591	6.58765	4.46851e-11	1.70541e-09
TGGT1_306060		rhoptry neck protein RON8	12685.8	-0.418806	0.0637141	-6.57321	4.92426e-11	1.87052e-09
TGGT1_269130		hypothetical protein	256.813	0.931659	0.14177	6.5716	4.97778e-11	1.88202e-09
TGGT1_267460		AP2 domain transcription factor AP2IX-1	45.6778	2.23176	0.339685	6.57007	5.02904e-11	1.89256e-09
TGGT1_220585		hypothetical protein	99.8074	1.54247	0.235246	6.55681	5.49699e-11	2.05908e-09
TGGT1_207970		HEAT repeat-containing protein	192.173	-1.05882	0.161632	-6.55083	5.72193e-11	2.13346e-09
TGGT1_315440		hypothetical protein	1105.43	-0.61762	0.0943335	-6.54719	5.86289e-11	2.17599e-09
TGGT1_305790		hypothetical protein	222.027	0.994595	0.151991	6.54377	5.99878e-11	2.21626e-09
TGGT1_244440		nucleoside transporter protein	1970.41	-0.475268	0.0727398	-6.53382	6.4115e-11	2.35797e-09
TGGT1_215970		hypothetical protein	1389.81	-1.41974	0.217434	-6.52952	6.59794e-11	2.41556e-09
TGGT1_265830		"phosphodiesterase/alkaline phosphatase D family protein"	604.793	0.740352	0.11345	6.52578	6.76463e-11	2.46543e-09
TGGT1_225490		calcium-dependent protein kinase CDPK2	2861.27	-0.498414	0.0763846	-6.52506	6.79721e-11	2.4662e-09
TGGT1_278110		1%2C3-beta-glucan synthase component protein	56.8614	1.96886	0.30187	6.52223	6.92711e-11	2.50211e-09
TGGT1_237890		calcium-dependent protein kinase CDPK4	1025.35	0.562867	0.0864639	6.50985	7.52245e-11	2.70507e-09
TGGT1_228780		Toxoplasma gondii family C protein	1015.77	0.606536	0.0932907	6.50156	7.9489e-11	2.84578e-09
TGGT1_237070		hypothetical protein	22.6851	4.30282	0.663736	6.48273	9.00794e-11	3.19663e-09
TGGT1_239780		hypothetical protein	1169.64	0.65078	0.100387	6.48274	9.00716e-11	3.19663e-09
TGGT1_264160		"DEAD/DEAH box helicase domain-containing protein"	591.381	0.729824	0.112863	6.46643	1.00345e-10	3.54538e-09
TGGT1_311180		hypothetical protein	1101.29	0.560556	0.0867323	6.46306	1.02606e-10	3.60951e-09
TGGT1_270700		hypothetical protein	1294.21	-0.563375	0.0877498	-6.42024	1.36059e-10	4.76559e-09
TGGT1_205680		hypothetical protein	1689.31	-0.517153	0.0807116	-6.40741	1.48008e-10	5.16177e-09
TGGT1_253420		PQ loop repeat-containing protein	563.871	0.646426	0.100978	6.40166	1.53698e-10	5.31441e-09
TGGT1_306450		putative short chain dehydrogenase family protein	58.9287	1.90166	0.297045	6.40194	1.53413e-10	5.31441e-09
TGGT1_205250		rhoptry protein ROP18	14826.8	-0.352966	0.0551595	-6.39899	1.56405e-10	5.37438e-09
TGGT1_212970		"protein kinase (incomplete catalytic triad)"	998.641	0.571284	0.0892854	6.3984	1.57018e-10	5.37438e-09
TGGT1_286670		hypothetical protein	53.0422	2.18313	0.341252	6.3974	1.58041e-10	5.37438e-09
TGGT1_310780		dense granule protein GRA4	21045.8	-0.430217	0.0672492	-6.39736	1.5809e-10	5.37438e-09
TGGT1_231960		putative omega secalin	2091.66	-0.518905	0.0812058	-6.39	1.65885e-10	5.61579e-09
TGGT1_248350		hypothetical protein	44.6378	-2.20849	0.346665	-6.37068	1.88186e-10	6.34423e-09
TGGT1_261650		hypothetical protein	703.57	0.601386	0.0944745	6.36559	1.94539e-10	6.53119e-09
TGGT1_288840		hypothetical protein	1946.44	-0.461854	0.0725962	-6.36197	1.99186e-10	6.65957e-09
TGGT1_214980		hypothetical protein	2359.55	-0.498714	0.0784831	-6.35441	2.09233e-10	6.96668e-09
TGGT1_222170		dense-granule antigen DG32	3409.37	-0.465203	0.0732745	-6.34878	2.17032e-10	7.19674e-09
TGGT1_300120		aminotransferase%2C class V superfamily protein	2882.01	-0.412125	0.0649227	-6.34794	2.1822e-10	7.20662e-09
TGGT1_228680		mitochondrial carrier superfamily protein	44.9175	-2.30838	0.364566	-6.33184	2.42248e-10	7.96759e-09
TGGT1_309990		hypothetical protein	480.373	0.805615	0.12733	6.32698	2.50006e-10	8.18945e-09
TGGT1_280570		SAG-related sequence SRS35A	30.6947	2.71575	0.429592	6.32171	2.58692e-10	8.43983e-09
TGGT1_229480		putative calcium binding protein precursor	7499.5	-0.367975	0.0582518	-6.31698	2.6672e-10	8.66681e-09
TGGT1_229240		hypothetical protein	58.6934	-1.80087	0.285353	-6.31104	2.77174e-10	8.97047e-09
TGGT1_244165		hypothetical protein	757.18	0.672067	0.106766	6.29477	3.07858e-10	9.92383e-09
TGGT1_249440		hypothetical protein	2816.36	-0.441107	0.0700948	-6.29301	3.11369e-10	9.99718e-09
TGGT1_310580		"1%2C3(4)-beta-glucanase"	29.1023	3.08233	0.49028	6.28688	3.23905e-10	1.03585e-08
TGGT1_267130		SAG-related sequence SRS38A	111.625	1.34645	0.214395	6.28022	3.38088e-10	1.07696e-08
TGGT1_308075		hypothetical protein	1001.7	-0.584039	0.0930577	-6.2761	3.47172e-10	1.10156e-08
TGGT1_205265		transporter%2C cation channel family protein	312.855	-0.897755	0.143724	-6.24637	4.20094e-10	1.32773e-08
TGGT1_293500		hypothetical protein	89.8365	1.43648	0.230397	6.23482	4.52311e-10	1.42399e-08
TGGT1_229010		rhoptry neck protein RON4	8323.45	-0.366163	0.058783	-6.22906	4.69238e-10	1.46606e-08
TGGT1_259880		hypothetical protein	1523.39	-0.484151	0.0777247	-6.22904	4.69299e-10	1.46606e-08
TGGT1_320610		hypothetical protein	409.014	0.766514	0.123381	6.21257	5.21242e-10	1.62207e-08
TGGT1_236980		AMP-binding enzyme domain-containing protein	323.347	0.787243	0.126743	6.21135	5.25319e-10	1.62849e-08
TGGT1_274070		ThiF family protein	560.349	0.640312	0.103218	6.20349	5.52238e-10	1.69915e-08
TGGT1_410090		hypothetical protein	277.126	0.850255	0.137061	6.20347	5.52314e-10	1.69915e-08
TGGT1_308960		ATPase%2C AAA family protein	149.99	-1.30363	0.210246	-6.20052	5.62786e-10	1.72481e-08
TGGT1_239890		SCP family extracellular subfamily protein	1703.38	-0.549585	0.0887478	-6.19265	5.91596e-10	1.80627e-08
TGGT1_222935		hypothetical protein	70.2457	-1.64815	0.266401	-6.18671	6.14323e-10	1.8686e-08
TGGT1_236040		fructose-1%2C6-bisphosphate aldolase	7394.26	0.473651	0.0767483	6.17149	6.76495e-10	2.05001e-08
TGGT1_217920		hypothetical protein	23.3049	3.70923	0.601257	6.16913	6.86659e-10	2.07305e-08
TGGT1_300100		rhoptry neck protein RON2	8780.89	-0.430852	0.069887	-6.16498	7.04938e-10	2.12032e-08
TGGT1_223258		hypothetical protein	52.5248	2.00087	0.324688	6.16245	7.16283e-10	2.14646e-08
TGGT1_258670		hypothetical protein	693.311	0.726966	0.117999	6.16079	7.23829e-10	2.16107e-08
TGGT1_250220		hypothetical protein	7015.13	-0.411976	0.0668997	-6.15811	7.36162e-10	2.18981e-08
TGGT1_203310		dense granule protein GRA7	37391.9	-0.555909	0.0904379	-6.14685	7.90348e-10	2.34238e-08
TGGT1_213480		hypothetical protein	28.783	2.91571	0.47442	6.14584	7.95418e-10	2.3488e-08
TGGT1_219450		WD domain%2C G-beta repeat-containing protein	19.8099	4.38632	0.713931	6.14389	8.0523e-10	2.36913e-08
TGGT1_200350		subtilisin SUB3	2613.95	-0.436988	0.0711563	-6.14124	8.18805e-10	2.40034e-08
TGGT1_202610		protein phosphatase 2C domain-containing protein	2437.96	-0.427125	0.0695908	-6.13766	8.37467e-10	2.44485e-08
TGGT1_269950		hypothetical protein	8406.5	-0.405054	0.0660002	-6.13717	8.40029e-10	2.44485e-08
TGGT1_318240		Tubulin-tyrosine ligase family protein	39.893	2.15461	0.351184	6.13528	8.50089e-10	2.46526e-08
TGGT1_411270		hypothetical protein	89.4016	1.58335	0.258179	6.13276	8.63661e-10	2.49567e-08
TGGT1_223900		hypothetical protein	20.5765	3.95805	0.645597	6.13084	8.74166e-10	2.50811e-08
TGGT1_231991		hypothetical protein	178.219	-0.985016	0.160658	-6.13115	8.72445e-10	2.50811e-08
TGGT1_288680		endonuclease IV APN	1449.17	0.466963	0.0764581	6.10744	1.01242e-09	2.89452e-08
TGGT1_202880		carrier superfamily protein	344.813	0.729027	0.119879	6.08134	1.19181e-09	3.39541e-08
TGGT1_288730		hypothetical protein	384.023	0.883458	0.1455	6.07188	1.26424e-09	3.58912e-08
TGGT1_306190		hypothetical protein	5116.55	-0.378263	0.0623925	-6.06262	1.33919e-09	3.78859e-08
TGGT1_238970		hypothetical protein	20.1554	3.96262	0.653862	6.06033	1.35842e-09	3.82961e-08
TGGT1_220025		hypothetical protein	54.4895	-1.8256	0.301564	-6.05379	1.41477e-09	3.94721e-08
TGGT1_226420		peptidase family M3 protein	2263.02	0.509363	0.0841387	6.05385	1.41426e-09	3.94721e-08
TGGT1_255895		hypothetical protein	549.017	0.66014	0.109027	6.05484	1.40557e-09	3.94721e-08
TGGT1_260830		hypothetical protein	1165.25	0.474971	0.0786252	6.04095	1.5321e-09	4.25986e-08
TGGT1_223262		WD domain%2C G-beta repeat-containing protein	141.497	1.19594	0.198426	6.02711	1.66922e-09	4.62523e-08
TGGT1_318470		AP2 domain transcription factor AP2IV-4	1621.26	0.514937	0.0854653	6.02511	1.68999e-09	4.66679e-08
TGGT1_200320		hypoxanthine-xanthine-guanine phosphoribosyl transferase HXGPRT	415.729	0.723613	0.120278	6.01616	1.78604e-09	4.91525e-08
TGGT1_253790		"zinc finger (CCCH type) motif-containing protein"	38.4064	2.33034	0.387956	6.00672	1.89315e-09	5.17481e-08
TGGT1_257380		hypothetical protein	4422.91	-0.581622	0.0968265	-6.00685	1.89161e-09	5.17481e-08
TGGT1_288640		radical SAM domain-containing protein	1089.04	-0.546921	0.0910686	-6.00559	1.90632e-09	5.19327e-08
TGGT1_280380		"poly(ADP-ribose) glycohydrolase"	12542.3	-0.455421	0.0759544	-5.99598	2.02263e-09	5.49165e-08
TGGT1_319308		hypothetical protein	713.076	0.607015	0.101259	5.99465	2.03926e-09	5.51829e-08
TGGT1_215540		hypothetical protein	30.1377	2.70445	0.451379	5.99152	2.07886e-09	5.60669e-08
TGGT1_231430		putative oligosaccharyl transferase stt3 protein	1058.21	0.490327	0.0819246	5.98511	2.16248e-09	5.81283e-08
TGGT1_277270		NTPase II	18553.1	-0.481734	0.080573	-5.97885	2.24719e-09	6.02054e-08
TGGT1_216820		transporter%2C major facilitator family protein	3450.49	-0.374949	0.0627613	-5.97421	2.31202e-09	6.17377e-08
TGGT1_269730		myosin-light-chain kinase	3436.3	-0.385904	0.0648945	-5.94663	2.73724e-09	7.28521e-08
TGGT1_309910		hypothetical protein	1129.66	-0.525419	0.0884177	-5.94247	2.80759e-09	7.44794e-08
TGGT1_286910		hypothetical protein	137.417	1.1102	0.18688	5.9407	2.83806e-09	7.50417e-08
TGGT1_272590		hypothetical protein	21.0302	3.49889	0.590792	5.92237	3.17339e-09	8.36349e-08
TGGT1_225110		AP2 domain transcription factor AP2X-2	1147.76	-0.501307	0.0847345	-5.91621	3.29442e-09	8.65426e-08
TGGT1_270210		kinesin motor domain-containing protein	218.295	0.893688	0.151142	5.91292	3.36089e-09	8.80032e-08
TGGT1_215347		hypothetical protein	263.036	-0.856876	0.144944	-5.91179	3.38412e-09	8.83255e-08
TGGT1_294400		hypothetical protein	1477.8	0.484534	0.0819808	5.91033	3.41417e-09	8.88234e-08
TGGT1_203830		FHA domain-containing protein	793.602	0.658186	0.111409	5.90785	3.46592e-09	8.98806e-08
TGGT1_216290B		hypothetical protein	2503.82	0.471687	0.0799402	5.90049	3.62421e-09	9.36853e-08
TGGT1_212250		XPG N-terminal domain-containing protein	2262.71	-0.431786	0.0732163	-5.8974	3.69266e-09	9.51506e-08
TGGT1_261750		rhoptry neck protein RON10	3395.99	-0.404107	0.0685387	-5.89604	3.72328e-09	9.56351e-08
TGGT1_260440		nuclear factor NF3	2501.05	0.449562	0.0762694	5.89439	3.76061e-09	9.62884e-08
TGGT1_220450		ribonuclease HI protein	350.214	0.743091	0.126081	5.89374	3.77561e-09	9.63673e-08
TGGT1_244210		RNA polymerase-associated protein RTF1	1196.2	-0.475992	0.0808449	-5.88771	3.91574e-09	9.96298e-08
TGGT1_239730		MORN repeat-containing protein	42.8832	-2.00395	0.340424	-5.88663	3.94146e-09	9.99697e-08
TGGT1_218520		microneme protein MIC6	13070.2	-0.428415	0.0728163	-5.88351	4.01662e-09	1.01466e-07
TGGT1_299900		hypothetical protein	591.196	0.572448	0.0973031	5.88314	4.02554e-09	1.01466e-07
TGGT1_226850		TBC domain-containing protein	940.788	-0.494355	0.0840783	-5.8797	4.11009e-09	1.03276e-07
TGGT1_290590		hypothetical protein	20.9103	3.37855	0.574831	5.87746	4.16622e-09	1.04362e-07
TGGT1_311370		"putative methylmalonate-semialdehyde dehydrogenase [acylating]"	19.8105	4.93058	0.83902	5.8766	4.18786e-09	1.0458e-07
TGGT1_261970		hypothetical protein	2084.87	0.417005	0.0709844	5.8746	4.23867e-09	1.05523e-07
TGGT1_312240		hypothetical protein	33.1474	2.31767	0.394722	5.87165	4.31483e-09	1.0709e-07
TGGT1_224180		hypothetical protein	34.1448	2.34369	0.39935	5.86877	4.39029e-09	1.08629e-07
TGGT1_258480		hypothetical protein	1932.8	-0.419865	0.0715631	-5.86706	4.43584e-09	1.09422e-07
TGGT1_299260		hypothetical protein	41.8357	-2.09136	0.356937	-5.85918	4.65172e-09	1.14398e-07
TGGT1_213460		hypothetical protein	32.9761	2.49841	0.427394	5.84568	5.04512e-09	1.23697e-07
TGGT1_315123		hypothetical protein	151.124	-1.12279	0.192192	-5.84203	5.15677e-09	1.26053e-07
TGGT1_211150		hypothetical protein	856.435	0.598017	0.102391	5.84053	5.20366e-09	1.26816e-07
TGGT1_214320		facilitative glucose transporter GT1	3800.52	0.413572	0.0708909	5.83392	5.4139e-09	1.31543e-07
TGGT1_227390		hypothetical protein	462.656	0.678559	0.116344	5.83233	5.46601e-09	1.32412e-07
TGGT1_211340		hypothetical protein	2153.37	-0.418389	0.0718386	-5.82401	5.74525e-09	1.38761e-07
TGGT1_310100		"mannosyltransferase (pig-m) protein"	720.333	0.538934	0.0925673	5.82208	5.81205e-09	1.39956e-07
TGGT1_304500		hypothetical protein	1497.51	-0.436854	0.0750772	-5.81873	5.92962e-09	1.42364e-07
TGGT1_221220		hypothetical protein	71.1007	1.55305	0.267007	5.8165	6.00925e-09	1.43849e-07
TGGT1_215180		hypothetical protein	180.934	0.999373	0.172088	5.80735	6.34683e-09	1.51481e-07
TGGT1_226710		hypothetical protein	5694.24	-0.379674	0.0655197	-5.7948	6.84032e-09	1.6278e-07
TGGT1_309860		hypothetical protein	145.54	1.01802	0.175918	5.78693	7.16854e-09	1.7009e-07
TGGT1_286740		microneme-like protein	177.976	0.975888	0.16868	5.78545	7.23198e-09	1.71093e-07
TGGT1_250500		hypothetical protein	1205.9	0.461918	0.0798883	5.78205	7.37947e-09	1.74074e-07
TGGT1_293300		Yip1 domain-containing protein	503.413	0.60901	0.105564	5.76913	7.96834e-09	1.87418e-07
TGGT1_258870B		hypothetical protein	6628.8	-0.342962	0.0595767	-5.75665	8.57987e-09	2.01216e-07
TGGT1_254730		"POPLD (NUC188) domain-containing protein"	239.317	0.816833	0.142056	5.75009	8.91977e-09	2.08583e-07
TGGT1_206320		hypothetical protein	590.28	0.592554	0.103346	5.73371	9.82577e-09	2.28707e-07
TGGT1_241710		hypothetical protein	37.4581	2.32992	0.406368	5.73352	9.83684e-09	2.28707e-07
TGGT1_321620		dynamin-related protein DRPB	4879.69	-0.344073	0.0600175	-5.73288	9.87419e-09	2.28917e-07
TGGT1_280580		SAG-related sequence SRS35B	24.6849	3.05597	0.533783	5.72512	1.03359e-08	2.38938e-07
TGGT1_209950		putative thioredoxin	5732.39	-0.361062	0.0634024	-5.69477	1.23539e-08	2.84773e-07
TGGT1_221590		dual specificity phosphatase%2C catalytic domain-containing protein	3793.52	-0.371141	0.0652263	-5.69005	1.27003e-08	2.91926e-07
TGGT1_310177		hypothetical protein	56.9219	1.69693	0.298781	5.67952	1.3507e-08	3.09591e-07
TGGT1_213340		GMC oxidoreductase	77.8141	-1.53812	0.271272	-5.67004	1.42761e-08	3.26293e-07
TGGT1_259720		hypothetical protein	905.241	-0.514156	0.0906892	-5.66942	1.43279e-08	3.26554e-07
TGGT1_309590		rhoptry protein ROP1	39647.4	-0.357039	0.063075	-5.66055	1.50892e-08	3.42941e-07
TGGT1_242760		hypothetical protein	551.205	0.689965	0.122168	5.64767	1.62639e-08	3.68603e-07
TGGT1_240290		hypothetical protein	18.3812	5.25782	0.931625	5.64371	1.66429e-08	3.76139e-07
TGGT1_215343		hypothetical protein	36.7513	2.11626	0.375205	5.64029	1.69765e-08	3.81547e-07
TGGT1_315740		SAG-related sequence SRS54	500.764	0.749467	0.13287	5.64059	1.69469e-08	3.81547e-07
TGGT1_276170		phosphatidylinositol 3- and 4-kinase	5659.71	-0.403745	0.0716505	-5.63493	1.75134e-08	3.92524e-07
TGGT1_300055		hypothetical protein	2087.71	-0.418557	0.0743754	-5.62762	1.82712e-08	4.08377e-07
TGGT1_224470		hypothetical protein	1122.06	0.507432	0.0901958	5.62589	1.84554e-08	4.11357e-07
TGGT1_286760		hypothetical protein	253.905	0.810961	0.144245	5.62211	1.88643e-08	4.19317e-07
TGGT1_301240		hypothetical protein	17.7508	3.98556	0.709546	5.61705	1.94243e-08	4.30581e-07
TGGT1_285895		AP2 domain transcription factor AP2V-2	1548.85	-0.425608	0.0759309	-5.6052	2.0801e-08	4.59838e-07
TGGT1_203200		hypothetical protein	95.5108	1.27449	0.227622	5.59915	2.15401e-08	4.7359e-07
TGGT1_298050		hypothetical protein	460.269	0.641324	0.114536	5.59932	2.1519e-08	4.7359e-07
TGGT1_214580		tetratricopeptide repeat-containing protein	949.687	0.54849	0.0980512	5.59392	2.21997e-08	4.8677e-07
TGGT1_291940		hypothetical protein	693.259	0.524788	0.0939688	5.5847	2.34098e-08	5.11916e-07
TGGT1_224760	SRS4	SAG-related sequence SRS40E	36.4671	2.1208	0.379876	5.58288	2.36571e-08	5.15929e-07
TGGT1_291930		RNA recognition motif-containing protein	3972.71	0.366475	0.0656857	5.57923	2.41592e-08	5.25463e-07
TGGT1_278930		Tubulin-tyrosine ligase family protein	1875.4	0.492775	0.0883353	5.57847	2.42646e-08	5.2634e-07
TGGT1_253460		hypothetical protein	48.3571	-1.90648	0.341788	-5.57796	2.43359e-08	5.26475e-07
TGGT1_277530		DNA topoisomerase domain-containing protein	391.046	0.655783	0.11764	5.5745	2.48235e-08	5.35593e-07
TGGT1_314515		hypothetical protein	416.772	-0.65873	0.118195	-5.57324	2.50049e-08	5.38071e-07
TGGT1_206300		hypothetical protein	387.656	0.666179	0.119658	5.56735	2.58639e-08	5.53611e-07
TGGT1_270840		"poly(ADP-ribose) polymerase catalytic domain-containing protein"	896.835	0.494593	0.0888364	5.56746	2.58478e-08	5.53611e-07
TGGT1_239270		hypothetical protein	3791.13	0.385366	0.0692732	5.56298	2.65208e-08	5.66174e-07
TGGT1_238200		"alpha/beta hydrolase fold domain-containing protein"	20.2705	3.27533	0.589105	5.55983	2.70032e-08	5.74956e-07
TGGT1_244715		hypothetical protein	62.7449	-1.7414	0.313558	-5.55367	2.79735e-08	5.94052e-07
TGGT1_205280		hypothetical protein	1472.04	-0.476203	0.0860245	-5.53566	3.10052e-08	6.54995e-07
TGGT1_299000		hypothetical protein	605.687	0.573547	0.103607	5.53577	3.09861e-08	6.54995e-07
TGGT1_226515		hypothetical protein	52.3209	-1.64825	0.29808	-5.52955	3.21061e-08	6.76485e-07
TGGT1_231980		hypothetical protein	1124.84	0.52372	0.0948156	5.52356	3.32207e-08	6.98152e-07
TGGT1_206640		hypothetical protein	1739.56	-0.398606	0.0722552	-5.51664	3.45535e-08	7.2428e-07
TGGT1_305620		hypothetical protein	587.961	0.561097	0.102097	5.49574	3.89072e-08	8.13431e-07
TGGT1_226580		hypothetical protein	2372.99	-0.453333	0.0826752	-5.4833	4.17459e-08	8.7053e-07
TGGT1_202900		"zinc finger (CCCH type) motif-containing protein"	1121.79	0.555325	0.101596	5.46601	4.6029e-08	9.5738e-07
TGGT1_238240		bystin protein	1963.58	0.4718	0.086359	5.46324	4.67527e-08	9.6499e-07
TGGT1_243382		hypothetical protein	30.8913	2.23035	0.408215	5.46366	4.66423e-08	9.6499e-07
TGGT1_306338A		putative dynein gamma chain%2C flagellar outer arm	30.186	2.21406	0.405222	5.46382	4.65983e-08	9.6499e-07
TGGT1_409260		hypothetical protein	235.856	0.81635	0.14958	5.4576	4.82602e-08	9.9357e-07
TGGT1_312410		hypothetical protein	296.225	-0.701971	0.128829	-5.44885	5.06962e-08	1.04107e-06
TGGT1_227020		histone deacetylase SIR2	949.084	0.487334	0.0894913	5.44561	5.1629e-08	1.05754e-06
TGGT1_308965		hypothetical protein	76.8601	1.32099	0.242625	5.4446	5.1923e-08	1.05821e-06
TGGT1_313025		hypothetical protein	19.408	-3.33251	0.612065	-5.4447	5.1894e-08	1.05821e-06
TGGT1_313852		hypothetical protein	56.6873	1.6003	0.294094	5.44143	5.28538e-08	1.07447e-06
TGGT1_251540		dense granule protein GRA9	2490.18	0.401438	0.0740022	5.42467	5.80603e-08	1.17736e-06
TGGT1_237230		hypothetical protein	6499.02	-0.445123	0.0823943	-5.40236	6.57707e-08	1.33038e-06
TGGT1_304880		hypothetical protein	2566.92	-0.377142	0.0698867	-5.39648	6.79626e-08	1.37129e-06
TGGT1_205020		hypothetical protein	142.403	-1.03156	0.191186	-5.39557	6.83045e-08	1.37475e-06
TGGT1_210810		hypothetical protein	795.839	0.549295	0.101816	5.39498	6.85323e-08	1.37592e-06
TGGT1_215195		tetratricopeptide repeat-containing protein	127.94	1.08812	0.201768	5.39296	6.93082e-08	1.38805e-06
TGGT1_225090		hypothetical protein	1266.46	0.453199	0.0841061	5.38842	7.10808e-08	1.42004e-06
TGGT1_226060		transmembrane amino acid transporter protein	1485.64	-0.403116	0.0748698	-5.38422	7.27593e-08	1.44999e-06
TGGT1_214940		MIC2-associated protein M2AP	17519.8	-0.44725	0.0831789	-5.37697	7.57515e-08	1.50591e-06
TGGT1_268610		hypothetical protein	936.669	0.576334	0.107625	5.35503	8.55437e-08	1.69226e-06
TGGT1_311470		rhoptry neck protein RON5	12525.8	-0.325894	0.0608553	-5.35522	8.54523e-08	1.69226e-06
TGGT1_281400		phosphofructokinase domain-containing protein	127.832	1.05271	0.196928	5.34568	9.00772e-08	1.7776e-06
TGGT1_254160		hypothetical protein	16.3949	4.0318	0.75431	5.34502	9.04081e-08	1.77979e-06
TGGT1_249330		DNA repair protein rad10 subfamily protein	537.911	-0.606136	0.11346	-5.34231	9.17692e-08	1.8022e-06
TGGT1_227630		hypothetical protein	423.718	-0.673378	0.126412	-5.32684	9.99357e-08	1.95782e-06
TGGT1_216970		putative coronin	2641.13	0.403678	0.0759231	5.31693	1.0553e-07	2.06242e-06
TGGT1_234380		hypothetical protein	4869.27	-0.475793	0.0895001	-5.31611	1.06009e-07	2.06679e-06
TGGT1_263100		hypothetical protein	3342.57	0.442838	0.0833344	5.31399	1.0725e-07	2.08596e-06
TGGT1_221880		hypothetical protein	75.5818	1.29932	0.244847	5.30665	1.11661e-07	2.16654e-06
TGGT1_268035		hypothetical protein	403.04	0.66273	0.125001	5.30181	1.14658e-07	2.21937e-06
TGGT1_207150	SAG2D	SAG-related sequence SRS49C	15.9717	4.25419	0.803074	5.29739	1.17471e-07	2.26839e-06
TGGT1_239420		protein kinase	7996.76	-0.417014	0.0787631	-5.29454	1.19316e-07	2.29855e-06
TGGT1_224090		"enoyl-CoA hydratase/isomerase family protein"	1011.44	-0.455395	0.0860479	-5.29234	1.20762e-07	2.31537e-06
TGGT1_312150		hypothetical protein	3661.86	-0.341613	0.0645483	-5.29236	1.20746e-07	2.31537e-06
TGGT1_214760		erythronate-4-phosphate dehydrogenase domain-containing protein	265.623	0.761485	0.144057	5.28601	1.25014e-07	2.39028e-06
TGGT1_271070		hypothetical protein	167.51	0.904971	0.171213	5.28565	1.2526e-07	2.39028e-06
TGGT1_211860		hypothetical protein	447.982	0.653774	0.123712	5.28465	1.25945e-07	2.3977e-06
TGGT1_291860		HORMA domain-containing protein	481.264	-0.672853	0.127521	-5.27641	1.31742e-07	2.50216e-06
TGGT1_309880		hypothetical protein	1414.54	-0.450909	0.0855172	-5.27272	1.34413e-07	2.54692e-06
TGGT1_272440		RNA recognition motif-containing protein	16.5973	5.12036	0.971563	5.27023	1.36254e-07	2.56978e-06
TGGT1_295740		hypothetical protein	16.8437	3.31608	0.629194	5.27035	1.36163e-07	2.56978e-06
TGGT1_289940		uroporphyrinogen decarboxylase	518.132	0.540171	0.102657	5.26189	1.42584e-07	2.6829e-06
TGGT1_275860		hypothetical protein	5608.42	-0.395819	0.0752817	-5.25784	1.45756e-07	2.73622e-06
TGGT1_273468		hypothetical protein	22.7007	-2.90487	0.552794	-5.25488	1.48118e-07	2.77413e-06
TGGT1_287235		hypothetical protein	25.3327	2.39178	0.455279	5.25343	1.49294e-07	2.7897e-06
TGGT1_289620		cathepsin CPC1	4941.1	-0.377563	0.0719833	-5.24514	1.5616e-07	2.91128e-06
TGGT1_268765		hypothetical protein	535.475	-0.579858	0.110601	-5.24278	1.58172e-07	2.94199e-06
TGGT1_242240		rhoptry kinase family protein ROP19A	774.088	-0.519797	0.0993595	-5.23148	1.6816e-07	3.12061e-06
TGGT1_209190		ABC transporter transmembrane region domain-containing protein	601.756	0.539212	0.103261	5.22181	1.77179e-07	3.28045e-06
TGGT1_232420		hypothetical protein	57.5222	-1.46811	0.281528	-5.21477	1.84042e-07	3.39974e-06
TGGT1_202550		NLI interacting factor family phosphatase	1185.76	0.424959	0.0816694	5.20341	1.95664e-07	3.60395e-06
TGGT1_248750		hypothetical protein	291.193	0.748583	0.143872	5.2031	1.95988e-07	3.60395e-06
TGGT1_294570		rhodanese family domain-containing protein	14.904	4.98928	0.959003	5.20257	1.96554e-07	3.60617e-06
TGGT1_208570		putative ubiquitin conjugating enzyme E2	2148.69	-0.388929	0.0748071	-5.1991	2.0026e-07	3.66585e-06
TGGT1_277230		hypothetical protein	109.514	-1.17115	0.22631	-5.17498	2.27941e-07	4.16313e-06
TGGT1_294980		hypothetical protein	1647.4	-0.394216	0.0761907	-5.17408	2.29042e-07	4.17382e-06
TGGT1_217688		hypothetical protein	318.328	0.703311	0.135997	5.1715	2.32226e-07	4.21609e-06
TGGT1_230480		hypothetical protein	861.364	0.476137	0.0920719	5.17135	2.32403e-07	4.21609e-06
TGGT1_293480		"MoeA N-terminal region (domain I and II) domain-containing protein"	2101.55	0.434073	0.0839775	5.16892	2.35454e-07	4.26188e-06
TGGT1_268970		hypothetical protein	81.5227	-1.2221	0.236559	-5.16617	2.38945e-07	4.31542e-06
TGGT1_301310		hypothetical protein	398.784	0.58446	0.113149	5.1654	2.39923e-07	4.32343e-06
TGGT1_297070		hypothetical protein	7196.3	-0.318662	0.0616998	-5.16471	2.40811e-07	4.32978e-06
TGGT1_299995		hypothetical protein	115.728	-1.2374	0.239776	-5.16067	2.46067e-07	4.41447e-06
TGGT1_261370		hypothetical protein	2327.2	-0.418861	0.0812094	-5.15779	2.49885e-07	4.47305e-06
TGGT1_286630		redoxin domain-containing protein	1618.78	0.541985	0.1051	5.15684	2.51154e-07	4.48144e-06
TGGT1_293420		transporter%2C major facilitator family protein	45.0926	1.68519	0.326801	5.15661	2.51461e-07	4.48144e-06
TGGT1_207875		GCC2 and GCC3 domain-containing protein	32.2487	1.97277	0.382889	5.15232	2.57277e-07	4.575e-06
TGGT1_366480		phosphofructokinase	515.269	-0.596695	0.116018	-5.14313	2.70199e-07	4.79425e-06
TGGT1_257720		putative proton ATPase	14.7351	3.89779	0.758261	5.14043	2.74104e-07	4.85291e-06
TGGT1_307260		Toxoplasma gondii family C protein	79.6891	1.26798	0.247081	5.13183	2.86942e-07	5.0691e-06
TGGT1_213820		hypothetical protein	281.573	0.668818	0.130389	5.12941	2.90645e-07	5.12332e-06
TGGT1_306035		hypothetical protein	21.3332	-2.91449	0.568714	-5.1247	2.98014e-07	5.24181e-06
TGGT1_304460		"zinc finger%2C C3HC4 type (RING finger) domain-containing protein"	2303.08	-0.356765	0.0697347	-5.11603	3.12035e-07	5.47652e-06
TGGT1_310790		hypothetical protein	5608.41	-0.379017	0.0741397	-5.1122	3.18422e-07	5.56447e-06
TGGT1_311880		hypothetical protein	2474.07	-0.365059	0.0714075	-5.11234	3.18198e-07	5.56447e-06
TGGT1_203290		hypothetical protein	1401.96	0.543759	0.106398	5.11061	3.21121e-07	5.59955e-06
TGGT1_225160		hypothetical protein	2021.89	-0.509319	0.0997505	-5.10593	3.29169e-07	5.72754e-06
TGGT1_262740		hypothetical protein	425.088	-0.56532	0.11093	-5.09618	3.46573e-07	6.01743e-06
TGGT1_273720		hypothetical protein	674.713	0.55951	0.109967	5.08798	3.61888e-07	6.25649e-06
TGGT1_285860		SAG-related sequence SRS20C	375.135	0.617612	0.121377	5.08837	3.61146e-07	6.25649e-06
TGGT1_269800		"putative glutamine-dependent NAD( ) synthetase protein"	965.2	-0.44222	0.0869237	-5.08745	3.62901e-07	6.26063e-06
TGGT1_264880		NEDD8-activating enzyme E1 catalytic subunit	1078.21	0.444603	0.0874251	5.08553	3.6661e-07	6.31115e-06
TGGT1_225130		hypothetical protein	647.278	0.482014	0.094791	5.08501	3.67601e-07	6.31477e-06
TGGT1_221295		hypothetical protein	774.558	0.616304	0.121278	5.08176	3.73958e-07	6.41037e-06
TGGT1_239820		D-3-phosphoglycerate dehydrogenase	8154.13	0.297488	0.0585895	5.07749	3.82451e-07	6.54209e-06
TGGT1_255720		hypothetical protein	122.586	1.03575	0.204007	5.07701	3.83414e-07	6.54473e-06
TGGT1_285800		hypothetical protein	1058.38	-0.610308	0.120252	-5.07525	3.86988e-07	6.59182e-06
TGGT1_301160	SRS22	SAG-related sequence SRS19C	290.622	0.733074	0.144652	5.06786	4.02315e-07	6.8385e-06
TGGT1_319890		hypothetical protein	45.1604	1.76431	0.348218	5.06667	4.04825e-07	6.86676e-06
TGGT1_233000		KOW motif domain-containing protein	3624.31	-0.337234	0.0666092	-5.06287	4.12982e-07	6.99046e-06
TGGT1_281620		"aldo/keto reductase family oxidoreductase"	534.077	0.520672	0.102851	5.06239	4.14024e-07	6.99346e-06
TGGT1_313880		nuclear protein-like family protein	427.48	-0.572568	0.113115	-5.0618	4.15316e-07	7.00067e-06
TGGT1_285300		hypothetical protein	156.111	-0.867286	0.171429	-5.05915	4.21119e-07	7.06903e-06
TGGT1_297780		"ATPase/histidine kinase/DNA gyrase B/HSP90 domain-containing protein"	1160.72	-0.414122	0.0818534	-5.05931	4.20769e-07	7.06903e-06
TGGT1_311860		hypothetical protein	2647.93	-0.404958	0.080148	-5.05262	4.35789e-07	7.30014e-06
TGGT1_288800		"endonuclease/exonuclease/phosphatase family protein"	1141.53	-0.436858	0.0864875	-5.05112	4.39234e-07	7.34266e-06
TGGT1_230705		hypothetical protein	1175.47	-0.468361	0.0929481	-5.03896	4.68075e-07	7.80865e-06
TGGT1_290850		WD-40 repeat protein	1037.22	-0.418116	0.0830401	-5.03511	4.77574e-07	7.95072e-06
TGGT1_293730		DHHC zinc finger domain-containing protein	1798.87	-0.380353	0.0755641	-5.03351	4.81584e-07	8.00103e-06
TGGT1_309220		GTPase activating protein for Arf protein	2514.69	-0.361429	0.0718638	-5.02935	4.92137e-07	8.1596e-06
TGGT1_218230		putative histone lysine methyltransferase%2C SET	459.733	0.609132	0.121181	5.02663	4.99168e-07	8.25925e-06
TGGT1_304630		ATG C terminal domain-containing protein	3374.7	-0.416041	0.082786	-5.0255	5.02119e-07	8.29111e-06
TGGT1_284420		hypothetical protein	311.221	0.767139	0.152949	5.01567	5.28495e-07	8.70887e-06
TGGT1_243930		hypothetical protein	4411.06	-0.33014	0.0659822	-5.00347	5.63072e-07	9.25979e-06
TGGT1_307990		"arrestin (or s-antigen)%2C n-terminal domain-containing protein"	544.763	-0.521811	0.10433	-5.00152	5.68814e-07	9.33525e-06
TGGT1_202910		zinc carboxypeptidase superfamily protein	116.134	1.11681	0.223378	4.99964	5.74366e-07	9.40727e-06
TGGT1_226370		dgat2l1-prov protein	452.91	-0.557164	0.111468	-4.99844	5.77963e-07	9.44707e-06
TGGT1_220890		hypothetical protein	1316.31	-0.449868	0.0900802	-4.99408	5.91158e-07	9.64326e-06
TGGT1_217020		ATPase%2C AFG1 family protein	3547.78	-0.314517	0.0631968	-4.97679	6.46469e-07	1.05243e-05
TGGT1_293800		putative transmembrane protein 65	8.32851	6.60254	1.32788	4.97226	6.61773e-07	1.07518e-05
TGGT1_255260		apical membrane antigen AMA1	30176.6	-0.371995	0.0748589	-4.96928	6.72028e-07	1.08965e-05
TGGT1_255300		hypothetical protein	2250.18	-0.386567	0.0778748	-4.96396	6.90697e-07	1.11769e-05
TGGT1_242830		"putative XRN 5'-3' exonuclease"	1094.19	-0.396879	0.0799694	-4.96289	6.94533e-07	1.12165e-05
TGGT1_320270		hypothetical protein	13.3827	4.04223	0.814729	4.96145	6.99706e-07	1.12775e-05
TGGT1_207610		"rhoptry kinase family protein ROP36 (incomplete catalytic triad)"	16.889	-3.63834	0.733547	-4.95993	7.05169e-07	1.1343e-05
TGGT1_266950		putative protein kinase	1917.8	0.368104	0.0742861	4.95522	7.2248e-07	1.15984e-05
TGGT1_247250		RbAp46	871.123	0.425765	0.0859396	4.95424	7.26142e-07	1.16111e-05
TGGT1_408800		NTPase	4957.78	-0.418938	0.0845611	-4.95426	7.26054e-07	1.16111e-05
TGGT1_215360		hypothetical protein	690.849	-0.531403	0.107295	-4.95274	7.31762e-07	1.16652e-05
TGGT1_288450		"aldehyde dehydrogenase (NAD) family protein"	27.9095	2.21254	0.446745	4.95257	7.32411e-07	1.16652e-05
TGGT1_233810		Sel1 repeat-containing protein	4687.62	-0.333351	0.0673263	-4.95127	7.37288e-07	1.17198e-05
TGGT1_244240		hypothetical protein	479.852	-0.579953	0.117309	-4.94382	7.66074e-07	1.21535e-05
TGGT1_358440		KRUF family protein	248.541	0.768876	0.155595	4.94153	7.75104e-07	1.22727e-05
TGGT1_310400		glycosyl transferase family 8 protein	551.117	0.599254	0.121471	4.9333	8.08527e-07	1.27769e-05
TGGT1_278830		glucose-6-phosphate 1-dehydrogenase	3424.03	-0.34385	0.0697218	-4.93175	8.14954e-07	1.28534e-05
TGGT1_276130		cathepsin CPC2	1252.67	-0.393704	0.0798779	-4.92882	8.27287e-07	1.30225e-05
TGGT1_256990		glycyl-tRNA synthetase	1549.8	0.384976	0.0781208	4.92796	8.30929e-07	1.30545e-05
TGGT1_254960		hypothetical protein	129.39	-0.991498	0.201578	-4.91869	8.71273e-07	1.36618e-05
TGGT1_211630		hypothetical protein	3643.14	-0.43136	0.0877611	-4.91516	8.8711e-07	1.38832e-05
TGGT1_269425		hypothetical protein	964.164	-0.434645	0.0884425	-4.91444	8.90379e-07	1.39074e-05
TGGT1_292335		hypothetical protein	19.8153	-2.91826	0.594492	-4.90883	9.16229e-07	1.42836e-05
TGGT1_256040		PA14 domain-containing protein	79.2322	-1.20426	0.245346	-4.90842	9.18109e-07	1.42854e-05
TGGT1_224750		SAG-related sequence SRS40F	17.0629	-2.96035	0.6035	-4.9053	9.32855e-07	1.4487e-05
TGGT1_205490		putative integral membrane protein	2502.72	-0.353052	0.072036	-4.90105	9.53267e-07	1.47756e-05
TGGT1_225350		hypothetical protein	559.913	0.547981	0.111847	4.89939	9.61326e-07	1.48721e-05
TGGT1_309720		hypothetical protein	781.553	0.436187	0.0890498	4.89824	9.67001e-07	1.49313e-05
TGGT1_207665		kinesin motor domain-containing protein	176.531	0.836454	0.170845	4.89597	9.78211e-07	1.5047e-05
TGGT1_215260		carbamoylphosphate synthetase	1401.73	0.378881	0.0773804	4.89634	9.76403e-07	1.5047e-05
TGGT1_223985		"serine/threonine specific protein phosphatase"	1631.97	-0.429827	0.0879333	-4.8881	1.01812e-06	1.56312e-05
TGGT1_313385		hypothetical protein	131.715	1.28615	0.263389	4.88308	1.04444e-06	1.60049e-05
TGGT1_243482		putative dynein heavy chain	24.7493	2.51631	0.515379	4.88245	1.04776e-06	1.60254e-05
TGGT1_285940		hypothetical protein	58.6771	-1.42273	0.291968	-4.87289	1.09978e-06	1.67893e-05
TGGT1_252230		hypothetical protein	460.904	0.588709	0.120871	4.87055	1.11287e-06	1.69571e-05
TGGT1_207750		hypothetical protein	2520.69	-0.368441	0.0757294	-4.86523	1.14323e-06	1.7387e-05
TGGT1_316490		hypothetical protein	228.744	0.722587	0.14859	4.86296	1.15645e-06	1.7555e-05
TGGT1_240960		AIG2 family protein	1027.78	-0.455185	0.0937347	-4.8561	1.19718e-06	1.81392e-05
TGGT1_408820		NTPase	4304.67	-0.38671	0.0796542	-4.85486	1.2047e-06	1.82191e-05
TGGT1_313340		hypothetical protein	1978.57	-0.357085	0.0735639	-4.85409	1.20942e-06	1.82563e-05
TGGT1_225290		"GDA1/CD39 (nucleoside phosphatase) family protein"	12.4618	6.20937	1.28022	4.85023	1.2332e-06	1.85807e-05
TGGT1_213920		hypothetical protein	2224.45	0.357247	0.073704	4.84706	1.25308e-06	1.88142e-05
TGGT1_237600		"Armadillo/beta-catenin family repeat-containing protein"	881.03	0.430419	0.0888009	4.84701	1.25335e-06	1.88142e-05
TGGT1_266910		putative cell-cycle-associated protein kinase GSK	854.963	-0.531292	0.10963	-4.84621	1.25844e-06	1.88556e-05
TGGT1_257780		hypothetical protein	620.331	0.493691	0.101925	4.84367	1.27465e-06	1.90632e-05
TGGT1_211675		hypothetical protein	85.7651	-1.19947	0.247686	-4.8427	1.28084e-06	1.91204e-05
TGGT1_212190		RNA recognition motif-containing protein	1256.1	0.435165	0.0898742	4.84194	1.28577e-06	1.91587e-05
TGGT1_289050		putative FIKK kinase	8563.22	-0.281141	0.058118	-4.83741	1.31542e-06	1.95645e-05
TGGT1_316120		hypothetical protein	55.7881	1.35006	0.279124	4.83677	1.31968e-06	1.95919e-05
TGGT1_367020		hypothetical protein	12.825	6.24633	1.29242	4.83305	1.34458e-06	1.99249e-05
TGGT1_321570		"beta-hydroxyacyl-acyl carrier protein dehydratase (FABZ)"	1544.74	0.423391	0.0877156	4.82686	1.38703e-06	2.05164e-05
TGGT1_227280		dense granule protein GRA3	53294	-0.327173	0.0678457	-4.8223	1.4191e-06	2.09157e-05
TGGT1_293620		hypothetical protein	30.6339	-2.18606	0.453324	-4.82229	1.4192e-06	2.09157e-05
TGGT1_204350		hypothetical protein	859.62	0.433963	0.0902123	4.81046	1.5058e-06	2.21123e-05
TGGT1_264870		Sodium:neurotransmitter symporter family protein	1574.16	-0.417321	0.086753	-4.81046	1.50586e-06	2.21123e-05
TGGT1_315220		rhoptry protein ROP14	3804.11	-0.318319	0.0661781	-4.81003	1.50906e-06	2.21192e-05
TGGT1_273705		hypothetical protein	30.6365	-2.00457	0.416813	-4.80927	1.5148e-06	2.21632e-05
TGGT1_254290		hypothetical protein	562.422	0.479603	0.0997985	4.80571	1.54204e-06	2.2513e-05
TGGT1_276120		putative histone lysine methyltransferase%2C SET	194.49	0.917299	0.190889	4.80542	1.54428e-06	2.2513e-05
TGGT1_260030		"atypical MEK-related kinase (incomplete catalytic triad)"	184.822	0.768479	0.160035	4.80194	1.57139e-06	2.28672e-05
TGGT1_221922		NifU family domain-containing protein	645.718	-0.47156	0.0982442	-4.79988	1.58764e-06	2.30621e-05
TGGT1_240810		hypothetical protein	2098.7	-0.367093	0.0765936	-4.79274	1.64522e-06	2.38557e-05
TGGT1_276960		tetratricopeptide repeat-containing protein	60.716	1.35486	0.282832	4.79034	1.665e-06	2.40993e-05
TGGT1_243740		WD domain%2C G-beta repeat-containing protein	131.166	0.888994	0.185642	4.78874	1.67831e-06	2.42486e-05
TGGT1_263000		"Beige/BEACH domain-containing protein"	2045.19	-0.349964	0.0731824	-4.78208	1.73494e-06	2.50221e-05
TGGT1_206670		hypothetical protein	2877.34	-0.350436	0.0733076	-4.78035	1.74989e-06	2.51928e-05
TGGT1_313940		hypothetical protein	29.6341	-1.97509	0.413552	-4.77591	1.78897e-06	2.57097e-05
TGGT1_247220		nudix -type motif 9 isoform a family protein	5011.44	-0.35607	0.0746413	-4.77042	1.83846e-06	2.63741e-05
TGGT1_243480		putative 50S ribosomal protein L3	388.067	0.544697	0.114222	4.76876	1.85365e-06	2.65449e-05
TGGT1_243210		DUF862 domain-containing protein	1997.89	-0.396452	0.0831564	-4.76755	1.86484e-06	2.66579e-05
TGGT1_313640		hypothetical protein	4267.37	0.349224	0.0733155	4.7633	1.90449e-06	2.71768e-05
TGGT1_209755B		hypothetical protein	12.1029	4.68481	0.983692	4.76248	1.91228e-06	2.72399e-05
TGGT1_258420		hypothetical protein	690.111	0.466122	0.098113	4.75087	2.02544e-06	2.88012e-05
TGGT1_259000		hypothetical protein	147.545	0.821955	0.173098	4.74849	2.04945e-06	2.90914e-05
TGGT1_217930		hypothetical protein	21.9191	2.57337	0.542004	4.74788	2.05556e-06	2.91271e-05
TGGT1_279340		hypothetical protein	386.692	0.586174	0.123554	4.74427	2.09256e-06	2.95995e-05
TGGT1_295370		hypothetical protein	382.199	0.566072	0.119397	4.74109	2.12568e-06	3.00155e-05
TGGT1_306470		"isoprenylcysteine carboxyl methyltransferase (icmt) family protein"	626.368	0.473936	0.100005	4.73912	2.14645e-06	3.0256e-05
TGGT1_281460		hypothetical protein	235.524	0.717595	0.151454	4.73803	2.15809e-06	3.03671e-05
TGGT1_319640		hypothetical protein	3227.66	-0.343019	0.0724705	-4.73322	2.20986e-06	3.10416e-05
TGGT1_279410		hypothetical protein	963.192	0.436957	0.0926271	4.71737	2.38908e-06	3.3501e-05
TGGT1_310670		putative glycogen phosphorylase 1	1845.9	0.365043	0.0775264	4.70863	2.49389e-06	3.49101e-05
TGGT1_251770		hypothetical protein	2082.71	-0.343459	0.0729785	-4.70631	2.52239e-06	3.52481e-05
TGGT1_253800		putative ribosomal protein L15	377.421	0.572366	0.121669	4.70429	2.54755e-06	3.55383e-05
TGGT1_308010		hypothetical protein	1949	-0.37039	0.0787523	-4.70323	2.56077e-06	3.56612e-05
TGGT1_237090		AP2 domain transcription factor AP2X-5	4147.59	-0.373108	0.0794531	-4.69595	2.65367e-06	3.68915e-05
TGGT1_247450		hypothetical protein	2670.25	-0.330715	0.0704837	-4.69209	2.70434e-06	3.74564e-05
TGGT1_262610		hypothetical protein	1270.71	-0.381923	0.0814022	-4.69179	2.70819e-06	3.74564e-05
TGGT1_318450		"zinc finger%2C C3HC4 type (RING finger) domain-containing protein"	474.4	-0.569074	0.121288	-4.69193	2.70642e-06	3.74564e-05
TGGT1_314695		hypothetical protein	842.065	-0.468128	0.0999009	-4.68593	2.78696e-06	3.848e-05
TGGT1_290710		hypothetical protein	2177.25	-0.365881	0.0781625	-4.68102	2.85446e-06	3.93448e-05
TGGT1_235650		carrier superfamily protein	28.6891	1.96081	0.419437	4.67486	2.94157e-06	4.04766e-05
TGGT1_295060		exonuclease	347.392	0.576693	0.123397	4.67348	2.96142e-06	4.06805e-05
TGGT1_218400		NEK kinase	803.163	0.429052	0.0918482	4.67132	2.99272e-06	4.10303e-05
TGGT1_249390		"glutamate/leucine/phenylalanine/valine dehydrogenase family protein"	6847.62	-0.294869	0.0631273	-4.67102	2.99702e-06	4.10303e-05
TGGT1_315210		putative rhoptry protein	7742.77	-0.289431	0.0619715	-4.67039	3.00631e-06	4.1088e-05
TGGT1_207160	SAG2C	SAG-related sequence SRS49D	11.6787	4.59972	0.985371	4.66801	3.04136e-06	4.1427e-05
TGGT1_320140		putative ubiquinol-cytochrome c reductase hinge protein	878.852	-0.402643	0.0862521	-4.66821	3.03837e-06	4.1427e-05
TGGT1_276930		hypothetical protein	693.653	0.506597	0.108579	4.66572	3.07545e-06	4.18209e-05
TGGT1_297643		hypothetical protein	103.12	0.949393	0.203644	4.66202	3.13119e-06	4.25075e-05
TGGT1_304490		hypothetical protein	722.785	-0.464326	0.0996426	-4.65991	3.16344e-06	4.28734e-05
TGGT1_234340		hypothetical protein	153.003	-0.818635	0.175819	-4.65614	3.22198e-06	4.35937e-05
TGGT1_241160		hemolysin-III related subfamily protein	923.661	0.456044	0.0980183	4.65264	3.27709e-06	4.42654e-05
TGGT1_257510		CDP-alcohol phosphatidyltransferase superfamily protein	1494.68	-0.386147	0.083004	-4.65215	3.2849e-06	4.42969e-05
TGGT1_206470		pyruvate dehydrogenase complex subunit PDH-E3II	2157.75	-0.325036	0.0699141	-4.64907	3.33428e-06	4.4888e-05
TGGT1_294390		putative myosin light chain MLC4	306.956	-0.601905	0.129479	-4.64866	3.34093e-06	4.49027e-05
TGGT1_239250		putative diacylglycerol kinase	3147.43	0.297862	0.0641058	4.64641	3.37764e-06	4.53209e-05
TGGT1_313860		"regulator of chromosome condensation (RCC1) repeat-containing protein"	1548.25	-0.370126	0.0797523	-4.64094	3.46835e-06	4.6461e-05
TGGT1_214780		hydrolase%2C NUDIX family protein	388.657	0.562955	0.121379	4.63799	3.51821e-06	4.7051e-05
TGGT1_224270		hypothetical protein	1706.94	-0.426756	0.0920283	-4.63722	3.53121e-06	4.7147e-05
TGGT1_295690		"ubiquinone/menaquinone biosynthesis methyltransferase subfamily protein"	319.052	0.592774	0.127917	4.63405	3.58582e-06	4.77972e-05
TGGT1_207370		hypothetical protein	3270.06	0.327481	0.0707415	4.62926	3.66968e-06	4.87924e-05
TGGT1_285650		hypothetical protein	1338.37	0.454492	0.0981815	4.6291	3.67255e-06	4.87924e-05
TGGT1_278910		"putative O-acetylserine (thiol) lyase 2"	34.2178	1.90651	0.411923	4.62831	3.68661e-06	4.8899e-05
TGGT1_258580		rhoptry protein ROP17	12299.6	-0.272948	0.058982	-4.62766	3.69827e-06	4.89733e-05
TGGT1_230350		hypothetical protein	5466.8	-0.315302	0.0682993	-4.61647	3.90316e-06	5.16021e-05
TGGT1_254750		c3orf15 protein	22.1041	2.43587	0.527808	4.61508	3.92953e-06	5.18659e-05
TGGT1_241155		hypothetical protein	595.174	0.49729	0.107811	4.61262	3.97626e-06	5.23929e-05
TGGT1_257945		"3'5'-cyclic nucleotide phosphodiesterase domain-containing protein"	15.3588	2.91833	0.632728	4.6123	3.9824e-06	5.23929e-05
TGGT1_316510		hypothetical protein	884.397	0.450198	0.0976184	4.61182	3.99158e-06	5.24283e-05
TGGT1_311780		Zn-containing alcohol dehydrogenase	770.5	0.432616	0.0940199	4.60132	4.19813e-06	5.5052e-05
TGGT1_263420		ubiquitin-specific protease USP4	1012.24	0.445343	0.096864	4.59761	4.27362e-06	5.59512e-05
TGGT1_410790		hypothetical protein	11.8965	3.94964	0.859348	4.59609	4.30492e-06	5.627e-05
TGGT1_263750		hypothetical protein	1240.94	0.367055	0.0799554	4.59075	4.41666e-06	5.76374e-05
TGGT1_210235		hypothetical protein	23.8918	2.25229	0.490657	4.59035	4.42495e-06	5.76526e-05
TGGT1_329800		hypothetical protein	19.1183	2.41373	0.526499	4.58449	4.55092e-06	5.91985e-05
TGGT1_285920		hypothetical protein	99.002	-1.06355	0.232023	-4.58382	4.56561e-06	5.92943e-05
TGGT1_226830		DnaK family protein	4433.67	-0.340526	0.0742955	-4.5834	4.57469e-06	5.9317e-05
TGGT1_267680		microneme protein MIC12	3952.72	-0.293044	0.063971	-4.58089	4.62991e-06	5.98412e-05
TGGT1_305200		tetratricopeptide repeat-containing protein	1332.54	-0.372806	0.0813772	-4.58121	4.62291e-06	5.98412e-05
TGGT1_294225		hypothetical protein	79.0915	-1.1093	0.242801	-4.56876	4.90607e-06	6.33094e-05
TGGT1_269350		hypothetical protein	12.0641	3.82246	0.837169	4.56594	4.97261e-06	6.3964e-05
TGGT1_313000		Toxoplasma gondii family D protein	27.0893	-1.96773	0.430936	-4.56619	4.96674e-06	6.3964e-05
TGGT1_250700		hypothetical protein	2238.8	-0.353918	0.0776103	-4.5602	5.11055e-06	6.5634e-05
TGGT1_254830		hypothetical protein	290.772	0.641599	0.140742	4.5587	5.14712e-06	6.59989e-05
TGGT1_268690		hypothetical protein	464.312	0.517567	0.11355	4.55804	5.16336e-06	6.61024e-05
TGGT1_285150		hypothetical protein	647.705	0.471803	0.103572	4.5553	5.23097e-06	6.68276e-05
TGGT1_285250		hypothetical protein	5271.63	-0.28869	0.0633775	-4.55508	5.23653e-06	6.68276e-05
TGGT1_228030		hypothetical protein	193.592	0.724323	0.159086	4.55303	5.28791e-06	6.72712e-05
TGGT1_310570		hypothetical protein	293.043	0.618958	0.135944	4.55304	5.28769e-06	6.72712e-05
TGGT1_259960		Nucleoside-diphosphatase	10.2416	5.91538	1.29983	4.55088	5.34232e-06	6.78567e-05
TGGT1_218340		hypothetical protein	11.2629	3.80509	0.836319	4.5498	5.36962e-06	6.80965e-05
TGGT1_226020		transporter%2C major facilitator family protein	6127.38	-0.306412	0.0673967	-4.5464	5.45723e-06	6.90992e-05
TGGT1_273120		SAG-related sequence SRS30C	452.101	0.54546	0.120073	4.54273	5.55315e-06	7.0204e-05
TGGT1_214540		hypothetical protein	665.999	0.443137	0.0976176	4.53952	5.63833e-06	7.11696e-05
TGGT1_249290		hypothetical protein	18.6036	2.43001	0.53581	4.5352	5.755e-06	7.25292e-05
TGGT1_205360		hypothetical protein	2411.35	-0.311651	0.068739	-4.53383	5.79245e-06	7.27744e-05
TGGT1_286620		S1 RNA binding domain-containing protein	1137.22	0.371929	0.0820294	4.53409	5.7851e-06	7.27744e-05
TGGT1_315845		kinesin motor domain-containing protein	10.2193	5.90766	1.30422	4.52965	5.90806e-06	7.41118e-05
TGGT1_307650		uracil-DNA glycosylase	730.224	0.458408	0.101238	4.52804	5.95337e-06	7.45645e-05
TGGT1_320620		queuine tRNA ribosyl transferase	341.617	0.623519	0.137817	4.52425	6.06106e-06	7.5796e-05
TGGT1_216770		hypothetical protein	1556.8	0.534291	0.118173	4.52126	6.1472e-06	7.67489e-05
TGGT1_269340		hypothetical protein	3781.61	-0.355079	0.0785408	-4.52095	6.15623e-06	7.67489e-05
TGGT1_319940		hypothetical protein	184.139	0.704226	0.155817	4.51958	6.19619e-06	7.71283e-05
TGGT1_219832		cyclin-dependent kinase regulatory subunit protein	677.187	0.434601	0.0961774	4.51875	6.22072e-06	7.71961e-05
TGGT1_251620		putative flap structure-specific endonuclease 1	1241.77	-0.3534	0.0782028	-4.51903	6.21249e-06	7.71961e-05
TGGT1_305800		6-pyruvoyl tetrahydrobiopterin synthase	390.467	0.549832	0.12171	4.51755	6.25581e-06	7.75126e-05
TGGT1_290730		CS domain-containing protein	737.035	-0.41853	0.0927002	-4.51488	6.3353e-06	7.83776e-05
TGGT1_216250		"RecF/RecN/SMC N terminal domain-containing protein"	567.514	0.458162	0.10158	4.51038	6.4712e-06	7.99366e-05
TGGT1_221540		hypothetical protein	635.67	0.469049	0.104032	4.5087	6.52256e-06	8.04482e-05
TGGT1_257340		Ras family protein	605.119	-0.493686	0.109512	-4.50806	6.54241e-06	8.05702e-05
TGGT1_247730		AP2 domain transcription factor AP2XII-5	926.808	-0.405834	0.0900759	-4.50547	6.62267e-06	8.14347e-05
TGGT1_261018		kelch repeat-containing protein	20.1609	2.36159	0.524287	4.50438	6.65655e-06	8.17271e-05
TGGT1_224480		putative cell-cycle-associated protein kinase CLK	1459.89	-0.346713	0.0769854	-4.50361	6.68081e-06	8.19007e-05
TGGT1_309885		hypothetical protein	500.628	0.487864	0.108362	4.50215	6.72684e-06	8.23402e-05
TGGT1_214575		hypothetical protein	828.475	-0.48141	0.107053	-4.49694	6.89391e-06	8.42577e-05
TGGT1_239748		hypothetical protein	439.916	0.536102	0.119464	4.48755	7.20456e-06	8.79218e-05
TGGT1_313040		hypothetical protein	348.754	0.558483	0.124505	4.48563	7.26972e-06	8.85832e-05
TGGT1_408810			192.262	-0.747623	0.166706	-4.48468	7.30225e-06	8.88459e-05
TGGT1_281960		hypothetical protein	2484.73	0.312056	0.0696697	4.47908	7.49645e-06	9.10717e-05
TGGT1_315802		hypothetical protein	12.0893	3.91827	0.875254	4.47672	7.57982e-06	9.19465e-05
TGGT1_293490		hypothetical protein	113.301	0.867688	0.194159	4.46895	7.8606e-06	9.52097e-05
TGGT1_264030		putative aminotransferase	1429.74	-0.359197	0.0804146	-4.46681	7.93943e-06	9.60208e-05
TGGT1_240450		Maf family protein	204.052	0.706618	0.158212	4.46627	7.95961e-06	9.61212e-05
TGGT1_249980		leucine rich repeat-containing protein	233.867	-0.682509	0.153008	-4.46061	8.17252e-06	9.85452e-05
TGGT1_252360		"rhoptry kinase family protein ROP24 (incomplete catalytic triad)"	3380.16	-0.345481	0.0775202	-4.45666	8.32456e-06	0.000100229
TGGT1_409600		rhoptry kinase family protein	682.625	-0.442277	0.099326	-4.45278	8.47666e-06	0.000101909
TGGT1_210320		SAG-related sequence SRS37A	38.5919	-1.55402	0.349289	-4.4491	8.6232e-06	0.000103517
TGGT1_289850		hypothetical protein	10.6987	4.08697	0.918693	4.44869	8.63975e-06	0.000103562
TGGT1_299270		hypothetical protein	473.884	0.475218	0.106848	4.44762	8.68286e-06	0.000103925
TGGT1_363480		hypothetical protein	83.6661	-1.16483	0.261954	-4.4467	8.72003e-06	0.000104215
TGGT1_289240		DnaJ domain-containing protein	13.4638	2.98181	0.67074	4.44555	8.76675e-06	0.000104619
TGGT1_313220		hypothetical protein	15.5457	2.83686	0.638361	4.44398	8.83103e-06	0.000105231
TGGT1_204310		hypothetical protein	5024.92	-0.28104	0.0632842	-4.44091	8.95779e-06	0.000106585
TGGT1_410750			17.2682	-2.56826	0.578397	-4.44031	8.98302e-06	0.000106728
TGGT1_212840		HIT zinc finger protein	460.548	0.496317	0.111876	4.43631	9.1513e-06	0.000108568
TGGT1_318750		deoxyribose-phosphate aldolase	283.39	0.64435	0.145278	4.43528	9.19535e-06	0.000108931
TGGT1_253755		hypothetical protein	41.1209	1.47749	0.333161	4.43475	9.21795e-06	0.000109039
TGGT1_249200		Ctr copper transporter family protein	1155.69	-0.386529	0.0872342	-4.43094	9.38242e-06	0.000110822
TGGT1_287160		internal kinesin motor domain protein	3098.05	-0.321165	0.0726803	-4.41887	9.92165e-06	0.00011702
TGGT1_358510		hypothetical protein	9.95119	5.86671	1.32789	4.41806	9.9589e-06	0.000117289
TGGT1_411160		putative toxoplasma gondii family C protein	173.424	0.780521	0.176685	4.41757	9.98147e-06	0.000117384
TGGT1_227610		hypothetical protein	3088.92	-0.33703	0.0764589	-4.40799	1.04335e-05	0.000122522
TGGT1_202220		hypothetical protein	576.108	0.442999	0.100573	4.40473	1.05914e-05	0.000124052
TGGT1_289350		ATP-binding cassette G family transporter ABCG84	1412.11	-0.340407	0.0772831	-4.40467	1.05944e-05	0.000124052
TGGT1_221570		putative pre-rRNA-processing protein	186.413	0.730847	0.165974	4.4034	1.06569e-05	0.000124603
TGGT1_260620		hypothetical protein	782.847	-0.407396	0.0925748	-4.40072	1.0789e-05	0.000125965
TGGT1_273070		putative GTPase activating protein for adp ribosylation factor	1880.14	-0.372395	0.0846799	-4.39768	1.09416e-05	0.000127562
TGGT1_207620		pyridine nucleotide-disulfide oxidoreductase domain-containing protein	2553.52	-0.351498	0.0799407	-4.39699	1.09765e-05	0.000127785
TGGT1_267430		DnaJ domain-containing protein	2420.65	-0.295821	0.0673847	-4.39004	1.1333e-05	0.000131746
TGGT1_267140		SAG-related sequence SRS38B	270.049	0.588148	0.134059	4.38723	1.14804e-05	0.000133268
TGGT1_313680		hypothetical protein	1141.71	-0.375417	0.0856531	-4.383	1.17057e-05	0.000135689
TGGT1_222420		hypothetical protein	13.9504	2.94252	0.671427	4.38249	1.17333e-05	0.000135814
TGGT1_291890		microneme protein MIC1	21066.5	-0.318195	0.0726369	-4.38062	1.1834e-05	0.000136784
TGGT1_311650		leucine rich repeat-containing protein	733.163	0.481471	0.109922	4.38011	1.18618e-05	0.000136909
TGGT1_297650		"Ser/Thr phosphatase family protein"	2431.39	-0.301938	0.0689649	-4.37815	1.19693e-05	0.000137954
TGGT1_201160		hypothetical protein	122.175	0.825656	0.188767	4.37395	1.22021e-05	0.000140038
TGGT1_294990		hypothetical protein	1667.41	-0.434187	0.0992627	-4.37412	1.21924e-05	0.000140038
TGGT1_300270		hypothetical protein	968.408	0.371495	0.084926	4.37433	1.21804e-05	0.000140038
TGGT1_290900		hydrolase%2C NUDIX family protein	394.843	0.500082	0.11436	4.37287	1.22625e-05	0.000140533
TGGT1_204130		perforin-like protein PLP1	10078.6	-0.290401	0.0664383	-4.37099	1.23685e-05	0.000141347
TGGT1_230180		hypothetical protein	6444.15	-0.420724	0.0962481	-4.37124	1.23543e-05	0.000141347
TGGT1_245752		WD domain%2C G-beta repeat-containing protein	207.793	-0.659704	0.151113	-4.36563	1.26757e-05	0.000144653
TGGT1_216610		ribosomal RNA large subunit methyltransferase J protein	81.0429	1.05001	0.240593	4.36425	1.27559e-05	0.000145363
TGGT1_217800		hypothetical protein	10.7549	4.55779	1.04507	4.36122	1.29338e-05	0.000147184
TGGT1_310310		WD domain%2C G-beta repeat-containing protein	257.59	0.609841	0.139937	4.35796	1.31281e-05	0.000149185
TGGT1_263400		hypothetical protein	593.969	0.440604	0.101142	4.3563	1.32278e-05	0.000150107
TGGT1_223480		"sushi domain (scr repeat) domain-containing protein"	78.6913	1.09744	0.25208	4.35354	1.33954e-05	0.000151796
TGGT1_285810		MYND finger domain-containing protein	430.211	0.530791	0.121978	4.35155	1.3518e-05	0.000152971
TGGT1_244515		hypothetical protein	54.0004	1.60336	0.368616	4.34968	1.36335e-05	0.000153848
TGGT1_289820		TBC domain-containing protein	1560.31	-0.3565	0.0819581	-4.34978	1.36272e-05	0.000153848
TGGT1_274040		hypothetical protein	22.5098	1.98157	0.455609	4.34928	1.36587e-05	0.000153917
TGGT1_320180	BSR4	SAG-related sequence SRS16C	517.519	0.513126	0.117992	4.34883	1.36867e-05	0.000154018
TGGT1_200700		Toxoplasma gondii family C protein	198.089	0.681077	0.156639	4.34807	1.37341e-05	0.000154123
TGGT1_288650		dense granule protein GRA12	41708.5	-0.350368	0.0805783	-4.34817	1.37279e-05	0.000154123
TGGT1_209450		TLD protein	1536.77	-0.348898	0.0802546	-4.34739	1.37765e-05	0.000154384
TGGT1_230555		adenylate and guanylate cyclase catalytic domain-containing protein	12.2405	3.83694	0.882662	4.34701	1.38005e-05	0.00015444
TGGT1_268310		oocyst wall protein OWP3	37.577	-1.56813	0.361602	-4.33663	1.44687e-05	0.000161694
TGGT1_230130		hypothetical protein	14.8042	2.67657	0.617356	4.33554	1.45402e-05	0.000162269
TGGT1_411290		toxoplasma gondii family C protein	183.403	0.717865	0.165722	4.33173	1.47943e-05	0.000164876
TGGT1_270510		"asparaginyl-tRNA synthetase (NOB tRNA synthase)"	9382.2	-0.273445	0.0631587	-4.32949	1.49453e-05	0.000166331
TGGT1_267530		hypothetical protein	126.176	0.823957	0.190467	4.32599	1.51849e-05	0.000168765
TGGT1_205625		hypothetical protein	665.975	-0.414598	0.0958715	-4.32452	1.52865e-05	0.000169453
TGGT1_289040		"Armadillo/beta-catenin family repeat-containing protein"	13.3467	-3.25883	0.753575	-4.32449	1.52887e-05	0.000169453
TGGT1_225560		hypothetical protein	14312.3	0.259223	0.0599837	4.32155	1.54938e-05	0.000171491
TGGT1_247390		ATPase%2C AAA family protein	414.65	0.520282	0.120459	4.31916	1.56626e-05	0.000173123
TGGT1_256700		hypothetical protein	10.9087	3.69192	0.855074	4.31766	1.57692e-05	0.000174064
TGGT1_250760		pentatricopeptide repeat domain-containing protein	840.967	0.485914	0.112818	4.30706	1.65441e-05	0.000182368
TGGT1_219218		hypothetical protein	16.4194	2.75231	0.639257	4.30548	1.66624e-05	0.000183422
TGGT1_225150		hypothetical protein	7470.11	-0.267808	0.0622447	-4.30251	1.68874e-05	0.000185647
TGGT1_213900		regulator of chromosome condensation RCC1	2758.12	-0.303866	0.0706355	-4.30189	1.69348e-05	0.000185915
TGGT1_253810		hypothetical protein	709.133	0.439402	0.102212	4.29895	1.7161e-05	0.000188143
TGGT1_268020		transporter%2C major facilitator family protein	24.8758	1.91916	0.446543	4.29782	1.72488e-05	0.00018885
TGGT1_267120		hypothetical protein	367.011	0.537861	0.125204	4.29587	1.74009e-05	0.000190258
TGGT1_252400		HIT zinc finger protein	200.538	0.68492	0.159538	4.29316	1.76151e-05	0.00019234
TGGT1_245500		"dipeptidyl peptidase iv (dpp iv) n-terminal region domain-containing protein"	781.37	-0.379723	0.088575	-4.28703	1.81081e-05	0.000197457
TGGT1_462969		putative type I fatty acid synthase	247.895	0.653974	0.152709	4.28248	1.84819e-05	0.000201261
TGGT1_211050		ATPase%2C AAA family protein	14.3092	2.75577	0.643557	4.2821	1.8514e-05	0.00020134
TGGT1_316680		RNA pseudouridine synthase superfamily protein	2502.66	-0.381076	0.0889991	-4.28179	1.85394e-05	0.000201345
TGGT1_216800		"flagellar/basal body protein"	482.339	-0.492412	0.115041	-4.28033	1.86612e-05	0.000202397
TGGT1_293270		hypothetical protein	2233.28	-0.381684	0.0892961	-4.27436	1.91685e-05	0.00020762
TGGT1_315490		rhoptry protein ROP10	3424.23	-0.294867	0.0690064	-4.27304	1.92824e-05	0.000208574
TGGT1_221490		cell cycle regulator protein	353.082	-0.510538	0.119576	-4.26956	1.95856e-05	0.000211572
TGGT1_286040		hypothetical protein	10.0112	4.98576	1.16786	4.26913	1.96235e-05	0.000211698
TGGT1_260530		Sel1 repeat-containing protein	32.3021	-1.65524	0.38792	-4.26695	1.98168e-05	0.000213499
TGGT1_297880		dense granule protein DG32	3168.43	-0.284935	0.066846	-4.26256	2.02098e-05	0.000217443
TGGT1_206650		zinc finger%2C c2h2 type domain-containing protein	31.2835	1.61561	0.379133	4.26131	2.0323e-05	0.000218372
TGGT1_233020		Not1 N-terminal domain%2C CCR4-Not complex component protein	1786.32	-0.35659	0.0836981	-4.26043	2.04033e-05	0.000218943
TGGT1_270650		deoxyribose-phosphate aldolase	195.036	0.683915	0.160544	4.25999	2.04434e-05	0.000219083
TGGT1_286600		hypothetical protein	3354.54	0.293757	0.0689863	4.2582	2.06083e-05	0.000220558
TGGT1_225340		hypothetical protein	2258.87	-0.311094	0.0731694	-4.25169	2.1216e-05	0.000226761
TGGT1_300200		histone H2AZ	9332.72	-0.2941	0.069182	-4.25111	2.12713e-05	0.000227053
TGGT1_265030		hypothetical protein	183.829	0.70925	0.167032	4.24618	2.17445e-05	0.000231798
TGGT1_320500		patched family protein	21.5483	-2.14746	0.505871	-4.24506	2.18531e-05	0.000232649
TGGT1_244590		katanin-like family protein	40.2298	-1.52703	0.359879	-4.24318	2.20379e-05	0.000234308
TGGT1_286510		hypothetical protein	367.129	0.575786	0.135769	4.24093	2.22595e-05	0.000236354
TGGT1_311100		"zinc finger (CCCH type) motif-containing protein"	3838.72	0.284863	0.0671787	4.24038	2.23137e-05	0.000236619
TGGT1_209420		hypothetical protein	1694.21	-0.339784	0.0802728	-4.23286	2.30735e-05	0.000244356
TGGT1_269750		CrcB family protein	289.551	0.583882	0.137989	4.23137	2.32267e-05	0.000245657
TGGT1_246190		hypothetical protein	770.548	0.432028	0.102232	4.22596	2.37922e-05	0.000251309
TGGT1_295680		putative periodic tryptophan protein PWP2	866.82	0.395649	0.0936449	4.225	2.38944e-05	0.00025206
TGGT1_271888		putative 3-ketoacyl-CoA reductase	684.433	0.431013	0.102102	4.22138	2.42814e-05	0.000255476
TGGT1_272510		aspartyl protease	14.292	-2.65823	0.629676	-4.22159	2.42589e-05	0.000255476
TGGT1_255900		putative Bax inhibitor-1	1928.78	-0.309507	0.0733347	-4.22047	2.43789e-05	0.000256169
TGGT1_208400B		hypothetical protein	1671.08	-0.344899	0.081767	-4.21808	2.46395e-05	0.000258571
TGGT1_267390		DNA-directed RNA polymerase I RPAC1	836.191	0.463403	0.110022	4.21192	2.53206e-05	0.000265374
TGGT1_269588		hypothetical protein	88.2348	-1.09385	0.259724	-4.21158	2.53587e-05	0.00026543
TGGT1_224540A		hypothetical protein	1020.47	-0.431658	0.102564	-4.20869	2.56854e-05	0.000268502
TGGT1_290240		hypothetical protein	1071.09	-0.378863	0.0900336	-4.20802	2.5762e-05	0.000268956
TGGT1_208800		mediator complex subunit MED18	1159.21	0.427995	0.101787	4.20483	2.61283e-05	0.000272428
TGGT1_214950		hypothetical protein	2885.28	-0.302108	0.0718786	-4.20304	2.63357e-05	0.000274237
TGGT1_226090		"DEAD/DEAH box helicase domain-containing protein"	351.772	0.50642	0.120511	4.20228	2.64238e-05	0.000274801
TGGT1_219348		SAG-related sequence SRS55M	29.8052	1.9236	0.457994	4.20007	2.66834e-05	0.000276991
TGGT1_286720		heat shock protein HSP28	746.671	0.395899	0.0942638	4.1999	2.67029e-05	0.000276991
TGGT1_222050		hypothetical protein	1379.84	-0.355625	0.0847615	-4.1956	2.72152e-05	0.000281669
TGGT1_293260		"ATPase/histidine kinase/DNA gyrase B/HSP90 domain-containing protein"	5017.63	-0.355895	0.0848271	-4.19553	2.72235e-05	0.000281669
TGGT1_201240		hypothetical protein	247.122	0.585932	0.139781	4.19179	2.76763e-05	0.000285989
TGGT1_311390		"tRNA (guanine(9)-N(1))-methyltransferase"	256.769	0.636503	0.151905	4.19014	2.78786e-05	0.000287345
TGGT1_313665		hypothetical protein	193.488	0.662682	0.158147	4.19029	2.78592e-05	0.000287345
TGGT1_286470		AGC kinase	3986.09	-0.269501	0.0643638	-4.18715	2.82483e-05	0.000290785
TGGT1_321580		putative membrane protein	234.582	0.615002	0.147022	4.18305	2.87624e-05	0.000295701
TGGT1_314710		carrier superfamily protein	853.774	0.387953	0.092776	4.18161	2.89452e-05	0.000297203
TGGT1_224170		SAG-related sequence SRS60A	5.13796	5.90575	1.41301	4.17956	2.92071e-05	0.000299512
TGGT1_266680		hypothetical protein	653.226	0.417775	0.0999986	4.17781	2.94324e-05	0.00030144
TGGT1_219530		hypothetical protein	325.895	-0.529214	0.126905	-4.17016	3.0439e-05	0.000311355
TGGT1_265780		"flagellar/basal body protein"	813.674	0.394802	0.0948127	4.16402	3.12696e-05	0.000319448
TGGT1_223095		hypothetical protein	196.625	0.717142	0.172241	4.1636	3.13274e-05	0.000319635
TGGT1_202580		ATPase%2C AAA family protein	201.016	0.628603	0.151052	4.16149	3.16179e-05	0.000322154
TGGT1_305840		Nicotinate-nucleotide adenylyltransferase	195.35	0.636174	0.152881	4.16123	3.1654e-05	0.000322154
TGGT1_288265		hypothetical protein	17.3551	-2.35206	0.565742	-4.15748	3.21779e-05	0.000326937
TGGT1_293890		intraflagellar transport 80 family protein	20.9794	-2.31063	0.555803	-4.15729	3.22048e-05	0.000326937
TGGT1_233220		hypothetical protein	2515	-0.341264	0.0821099	-4.15619	3.23604e-05	0.000328105
TGGT1_253640		hypothetical protein	767.705	-0.382794	0.0921603	-4.15357	3.27328e-05	0.000331466
TGGT1_227010		rhoptry kinase family protein ROP30	403.56	0.532375	0.128227	4.15182	3.29838e-05	0.00033359
TGGT1_321530		cathepsin CPL	3144.02	-0.294521	0.0709794	-4.14939	3.33366e-05	0.000336737
TGGT1_201270		hypothetical protein	1507.97	0.309946	0.0747024	4.14908	3.33813e-05	0.000336768
TGGT1_270040		hypothetical protein	43.0092	-1.32926	0.320672	-4.14523	3.39478e-05	0.000342056
TGGT1_212900		hypothetical protein	1479.23	0.316326	0.0763317	4.14409	3.41164e-05	0.000343328
TGGT1_241820		putative membrane protein	2057.61	-0.334426	0.0807367	-4.14219	3.4401e-05	0.000345763
TGGT1_247340		hypothetical protein	48.0311	1.26995	0.307018	4.13641	3.52777e-05	0.000354133
TGGT1_233380		hypothetical protein	11348.6	-0.261547	0.0632378	-4.13593	3.53527e-05	0.000354447
TGGT1_225315		hypothetical protein	69.0847	-1.07456	0.259919	-4.1342	3.56194e-05	0.000356679
TGGT1_253760		hypothetical protein	19.3293	2.10177	0.508446	4.13372	3.56939e-05	0.000356983
TGGT1_223970		"putative translation elongation and release factors (gtpases)"	371.773	0.501711	0.121427	4.13179	3.59955e-05	0.000359555
TGGT1_235580		hypothetical protein	5.24328	5.93842	1.43759	4.13082	3.61466e-05	0.000360175
TGGT1_310720B		hypothetical protein	524.082	0.447925	0.108431	4.13096	3.6125e-05	0.000360175
TGGT1_286610		putative ribosomal protein RPS14	201.378	0.643533	0.155823	4.12989	3.62944e-05	0.000361203
TGGT1_310010		rhoptry neck protein RON1	4843.35	-0.256848	0.0622511	-4.12601	3.69114e-05	0.000366892
TGGT1_288380		heat shock protein HSP90	20764.1	-0.2929	0.0710081	-4.12489	3.70916e-05	0.000368231
TGGT1_203930		hypothetical protein	2454.89	-0.282043	0.0684138	-4.12261	3.74611e-05	0.000371444
TGGT1_204440		cyclic nucleotide-binding domain-containing protein	143.009	0.837033	0.203103	4.12121	3.76883e-05	0.000373239
TGGT1_318430		malate dehydrogenase MDH	2337.97	-0.307199	0.0745671	-4.11977	3.79247e-05	0.00037512
TGGT1_289630		microneme protein MIC16	2639.34	-0.297264	0.0721733	-4.11875	3.80926e-05	0.000376322
TGGT1_285445		hypothetical protein	20.0577	2.08723	0.506892	4.1177	3.82671e-05	0.000377584
TGGT1_244490		putative insulysin	160.55	0.69582	0.169557	4.10374	4.06516e-05	0.000400624
TGGT1_231160		hypothetical protein	4387.05	-0.270539	0.0659401	-4.1028	4.08182e-05	0.000401776
TGGT1_263430		3-hydroxyisobutyrate dehydrogenase	395.638	0.538671	0.131616	4.09276	4.26267e-05	0.000419068
TGGT1_291830		putative DNA double-strand break repair rad50 ATPase	53.3371	-1.34284	0.328176	-4.09182	4.28007e-05	0.000420268
TGGT1_243580		putative Hit family protein involved in cell-cycle regulation	2182.2	-0.352159	0.0860932	-4.09043	4.30567e-05	0.000422268
TGGT1_217700		AP2 domain transcription factor AP2XII-2	1026.94	0.418444	0.102317	4.08967	4.31988e-05	0.000423149
TGGT1_224060		putative thioredoxin	1885.89	-0.328315	0.0803231	-4.08743	4.36174e-05	0.000426733
TGGT1_288010		hypothetical protein	784.546	-0.372536	0.0911892	-4.08531	4.40174e-05	0.000430127
TGGT1_260580		hypothetical protein	2158.14	-0.279789	0.0685303	-4.08271	4.45127e-05	0.000434442
TGGT1_233950		hypothetical protein	7.75678	5.49993	1.34871	4.07791	4.54417e-05	0.000442975
TGGT1_260430		hypothetical protein	115.841	0.828627	0.203405	4.07377	4.62579e-05	0.000450388
TGGT1_297710		hypothetical protein	1715.31	0.29118	0.071525	4.07103	4.68067e-05	0.000455184
TGGT1_257800		polynucleotide adenylyltransferase	753.271	0.379396	0.0932123	4.07023	4.69662e-05	0.000456187
TGGT1_222100		hypothetical protein	1244.17	-0.340664	0.0837289	-4.06865	4.72862e-05	0.000458744
TGGT1_274290		Toxoplasma gondii family B protein	145.223	0.751404	0.18478	4.06647	4.77313e-05	0.000462507
TGGT1_219120		"zinc finger (CCCH type) motif-containing protein"	3025.01	-0.316751	0.0779103	-4.06558	4.79128e-05	0.000463376
TGGT1_225050		putative adenosylhomocysteinase	3483.82	0.270196	0.0664611	4.06547	4.79354e-05	0.000463376
TGGT1_224710		hypothetical protein	137.474	-0.781959	0.192378	-4.0647	4.80949e-05	0.000464363
TGGT1_293460		ATP-dependent DNA ligase domain-containing protein	827.176	0.384342	0.0945627	4.06441	4.81541e-05	0.00046438
TGGT1_268790		hypothetical protein	1693.02	0.319285	0.0785751	4.06344	4.83544e-05	0.000465756
TGGT1_250800		AP2 domain transcription factor AP2XII-8	4657.15	-0.392055	0.096573	-4.05967	4.91413e-05	0.000472212
TGGT1_311335		dual specificity phosphatase%2C catalytic domain-containing protein	3869.04	0.290593	0.0715778	4.05982	4.91095e-05	0.000472212
TGGT1_257480		NADP-dependent succinate-semialdehyde dehydrogenase	604.518	0.430083	0.105994	4.0576	4.95793e-05	0.000475855
TGGT1_272420		putative phosphatidylcholine-sterol O-acyltransferase	1099.04	-0.333615	0.082246	-4.05631	4.98543e-05	0.000477928
TGGT1_211600		hypothetical protein	1346.87	-0.330928	0.0816485	-4.05308	5.05478e-05	0.000483239
TGGT1_221865		hypothetical protein	43.7756	-1.36959	0.337928	-4.0529	5.05875e-05	0.000483239
TGGT1_267720		transporter%2C cation channel family protein	4182.2	-0.351498	0.0867243	-4.05306	5.05528e-05	0.000483239
TGGT1_278840		hypothetical protein	45.2623	1.28826	0.317989	4.05128	5.09374e-05	0.000486007
TGGT1_272383		hypothetical protein	327.552	0.525256	0.129778	4.04735	5.17998e-05	0.000493654
TGGT1_202205		hypothetical protein	12.666	-2.82251	0.69765	-4.04574	5.21579e-05	0.000496482
TGGT1_253370		hypothetical protein	3017.06	-0.293887	0.0727056	-4.04216	5.29622e-05	0.000503545
TGGT1_249710		Parkinson disease 7 domain containing 1 family protein	200.4	0.68562	0.169656	4.04124	5.31694e-05	0.000504922
TGGT1_276200		hypothetical protein	53.883	1.23308	0.305207	4.04014	5.34189e-05	0.000506697
TGGT1_266730		"leucyl-tRNA synthetase (LeuRS2)"	836.676	0.37841	0.0937156	4.03786	5.3942e-05	0.00051106
TGGT1_278522		hypothetical protein	18.6057	-2.08832	0.517504	-4.03537	5.45155e-05	0.000515889
TGGT1_239752		hypothetical protein	3132.51	-0.270067	0.0669317	-4.03496	5.46107e-05	0.000516186
TGGT1_204070		YT521-B family protein	809.974	-0.357898	0.0887311	-4.03351	5.49502e-05	0.000518789
TGGT1_277950		lipase	112.467	0.799181	0.198236	4.03145	5.54331e-05	0.000522738
TGGT1_241140		"DEAD/DEAH box helicase domain-containing protein"	521.475	0.440348	0.10931	4.02842	5.61519e-05	0.0005289
TGGT1_265820		Las1 family protein	401.088	0.457661	0.113656	4.02673	5.65588e-05	0.000532113
TGGT1_203370		hypothetical protein	672.032	0.447423	0.111137	4.02585	5.67691e-05	0.000533472
TGGT1_267750		hypothetical protein	1346.78	0.312	0.0775797	4.02168	5.77856e-05	0.000542393
TGGT1_253740		hypothetical protein	634.623	0.411175	0.102265	4.02069	5.80276e-05	0.000544034
TGGT1_211270		"sushi domain (scr repeat) domain-containing protein"	1254.31	-0.312896	0.0778499	-4.01922	5.83902e-05	0.0005468
TGGT1_222000		brix domain-containing protein	550.904	0.405014	0.100852	4.01594	5.92093e-05	0.000553829
TGGT1_222340		"NOL1/NOP2/sun family protein"	25.2279	1.76282	0.439133	4.01433	5.96156e-05	0.000556986
TGGT1_294785		"zinc finger (CCCH type) motif-containing protein"	97.6528	0.923798	0.230149	4.01391	5.97199e-05	0.000557317
TGGT1_319700		NEK kinase	30.0998	-1.59567	0.397653	-4.01272	6.00234e-05	0.000559504
TGGT1_222060		hypothetical protein	183.179	0.703206	0.175322	4.01095	6.04756e-05	0.00056307
TGGT1_262935		hypothetical protein	633.678	0.453639	0.113118	4.01031	6.06398e-05	0.00056395
TGGT1_206460		hypothetical protein	577.743	-0.436739	0.108982	-4.00744	6.13794e-05	0.000569276
TGGT1_249540		hypothetical protein	925.884	-0.396022	0.0988257	-4.00727	6.14235e-05	0.000569276
TGGT1_314700		hypothetical protein	2319.14	-0.316129	0.0788821	-4.00762	6.13342e-05	0.000569276
TGGT1_248820		hypothetical protein	13.9409	2.79699	0.698282	4.00553	6.18773e-05	0.000572758
TGGT1_301170		SAG-related sequence SRS19D	45.0527	1.41039	0.352131	4.00529	6.19408e-05	0.000572758
TGGT1_299980		hypothetical protein	1366.25	-0.324943	0.0812342	-4.00007	6.33231e-05	0.000584872
TGGT1_259830		diacylglycerol kinase catalytic domain-containing protein	1447.04	-0.304908	0.0762365	-3.99949	6.34779e-05	0.000585633
TGGT1_254950		RNA cap guanine-N2 methyltransferase	472.642	0.425225	0.106443	3.99485	6.47363e-05	0.000596562
TGGT1_234900		PHD-finger domain-containing protein	3484.34	-0.332656	0.0832794	-3.99446	6.48419e-05	0.000596855
TGGT1_269640		hypothetical protein	35.0678	-1.41551	0.354501	-3.99296	6.52541e-05	0.000599967
TGGT1_269885B		rhoptry metalloprotease toxolysin TLN1	1323.12	-0.330598	0.0828083	-3.99233	6.54284e-05	0.000600887
TGGT1_240295		hypothetical protein	8.74643	4.82786	1.20956	3.99141	6.5681e-05	0.000602523
TGGT1_233040		"3'5'-cyclic nucleotide phosphodiesterase domain-containing protein"	15.8673	2.40723	0.603283	3.99022	6.60133e-05	0.000604885
TGGT1_257100		hypothetical protein	235.234	0.588943	0.147624	3.98948	6.62186e-05	0.00060608
TGGT1_227620		dense granule protein GRA2	73552.2	-0.394292	0.0990115	-3.98229	6.8255e-05	0.000623309
TGGT1_319590		hypothetical protein	572.562	0.437756	0.109923	3.98239	6.82269e-05	0.000623309
TGGT1_214420		hypothetical protein	23.5602	-1.76833	0.444252	-3.98046	6.8782e-05	0.000627195
TGGT1_224520		alveolin domain containing intermediate filament IMC8	1738.46	-0.288423	0.072463	-3.98027	6.88356e-05	0.000627195
TGGT1_305160		histone H2Ba	137.853	-0.754651	0.189935	-3.9732	7.09131e-05	0.000645397
TGGT1_244670		hypothetical protein	694.448	0.399126	0.100522	3.97054	7.17088e-05	0.000651905
TGGT1_232970		hypothetical protein	275.379	0.561763	0.141781	3.96218	7.42696e-05	0.000674428
TGGT1_290180		AP2 domain transcription factor AP2IX-6	211.231	0.627228	0.158389	3.96004	7.49358e-05	0.000679113
TGGT1_300040		ubiquitin-conjugating enzyme subfamily protein	2522.83	-0.27197	0.0686795	-3.95999	7.49534e-05	0.000679113
TGGT1_211430		leucine rich repeat-containing protein	43.5017	-1.2472	0.315036	-3.95891	7.52941e-05	0.000680675
TGGT1_225028		putative myosin heavy chain	8.56586	4.08491	1.03182	3.95892	7.52885e-05	0.000680675
TGGT1_271610		pyrroline-5-carboxylate reductase	1261.32	0.355154	0.0897459	3.95732	7.57942e-05	0.000684431
TGGT1_232650		hypothetical protein	576.515	0.439699	0.111195	3.95431	7.67562e-05	0.000690806
TGGT1_269930		calcium binding egf domain-containing protein	574.966	-0.412205	0.104241	-3.95436	7.67407e-05	0.000690806
TGGT1_270050		hypothetical protein	404.125	0.48429	0.122463	3.95459	7.6666e-05	0.000690806
TGGT1_267312		putative myosin heavy chain	4.65529	5.77093	1.45981	3.95321	7.711e-05	0.000693219
TGGT1_229710		OTU family cysteine protease	629.871	0.453517	0.11475	3.9522	7.7436e-05	0.000695377
TGGT1_219630		flavodoxin domain-containing protein	1586.68	-0.32114	0.0813247	-3.94887	7.85222e-05	0.000704349
TGGT1_241165		hypothetical protein	78.7725	-0.973118	0.246554	-3.94687	7.9178e-05	0.000709445
TGGT1_240770		"cytochrome b5 family heme/steroid binding domain-containing protein"	323.094	-0.5559	0.140859	-3.94649	7.93064e-05	0.00070981
TGGT1_310090		hypothetical protein	129.311	0.780035	0.197678	3.94598	7.94732e-05	0.000710517
TGGT1_293900		sporozoite protein with an altered thrombospondin repeat SPATR	3140.51	-0.269112	0.0682135	-3.94514	7.97519e-05	0.000712221
TGGT1_210490		hypothetical protein	661.246	0.376863	0.0955994	3.94211	8.07682e-05	0.000720294
TGGT1_266690		hypothetical protein	2064.93	0.292136	0.0741151	3.94165	8.09229e-05	0.000720294
TGGT1_271010		hypothetical protein	158.777	0.759379	0.192644	3.94187	8.08494e-05	0.000720294
TGGT1_217860		hypothetical protein	25.8246	1.74305	0.442305	3.94084	8.11981e-05	0.00072195
TGGT1_313180		putative cell-cycle-associated protein kinase PRP4	7491.77	0.235191	0.0597052	3.9392	8.17535e-05	0.00072609
TGGT1_273640		hypothetical protein	506.579	0.449378	0.11414	3.93709	8.24755e-05	0.000731698
TGGT1_312050		putative small GTPase Rab2	780.761	-0.350421	0.089021	-3.93639	8.27167e-05	0.000733035
TGGT1_224560		hypothetical protein	128.855	-0.789868	0.200687	-3.93583	8.2911e-05	0.000733953
TGGT1_239510		hypothetical protein	21.425	1.92652	0.490086	3.93098	8.46014e-05	0.000748098
TGGT1_309920		hypothetical protein	895.677	-0.372866	0.0948644	-3.93052	8.47637e-05	0.000748715
TGGT1_206290		hypothetical protein	99.9669	0.91726	0.233384	3.93025	8.48565e-05	0.000748718
TGGT1_210260		NAD-dependent glycerol-3-phosphate dehydrogenase	28.3382	-1.72951	0.44031	-3.92794	8.5676e-05	0.000755125
TGGT1_233340		hypothetical protein	973.963	0.342612	0.0873362	3.92291	8.74847e-05	0.000770227
TGGT1_294560		"rhoptry kinase family protein ROP37 (incomplete catalytic triad)"	1214.94	-0.307335	0.0783654	-3.92182	8.78809e-05	0.000772875
TGGT1_270350		hypothetical protein	1187.7	-0.318662	0.081353	-3.91703	8.96452e-05	0.000787534
TGGT1_226870B		tubulin gamma chain	463.805	-0.504125	0.128739	-3.91587	9.008e-05	0.000790496
TGGT1_285180		hypothetical protein	1874.17	-0.358907	0.0916608	-3.9156	9.01787e-05	0.000790505
TGGT1_216600		exonuclease III APE	927.491	-0.354437	0.0905523	-3.91417	9.0716e-05	0.000794354
TGGT1_270250		dense granule protein GRA1	97151.8	-0.310276	0.0792792	-3.91371	9.08881e-05	0.000795
TGGT1_206330		PHD-finger domain-containing protein	724.425	-0.375714	0.096016	-3.91303	9.11458e-05	0.000796394
TGGT1_222010		HAD hydrolase%2C family IIID protein	451.159	0.416753	0.106621	3.90875	9.27744e-05	0.000809749
TGGT1_245746B		hypothetical protein	321.894	0.488897	0.125245	3.90351	9.48059e-05	0.000826589
TGGT1_258550	SporoSAG	SAG-related sequence SRS28	49.3025	-1.18044	0.30264	-3.90049	9.59997e-05	0.000835208
TGGT1_265520		hypothetical protein	1309.28	-0.319795	0.0819885	-3.90048	9.60009e-05	0.000835208
TGGT1_224050		AP2 domain transcription factor AP2X-4	1266.91	-0.344714	0.0884309	-3.89811	9.69449e-05	0.000842514
TGGT1_253520		U3 small nucleolar RNA-associated protein 6 protein	322.992	0.491385	0.1262	3.8937	9.87264e-05	0.000857076
TGGT1_312130		hypothetical protein	450.984	0.451781	0.116471	3.87893	0.000104917	0.000909843
TGGT1_228240		hypothetical protein	102.658	0.804033	0.207378	3.87714	0.000105691	0.000915575
TGGT1_267470		cold-shock DNA-binding domain-containing protein	40.0416	1.26949	0.327575	3.8754	0.000106448	0.000921146
TGGT1_315230		hypothetical protein	269.892	0.628353	0.162162	3.87485	0.000106692	0.00092227
TGGT1_272570		"dihydrouridine synthase (dus) protein"	325.669	0.524021	0.135297	3.87313	0.000107448	0.00092781
TGGT1_232670		hypothetical protein	5644.84	-0.233046	0.060253	-3.86778	0.000109829	0.000947361
TGGT1_249320		flavodoxin domain-containing protein	758.805	-0.376643	0.097445	-3.86518	0.000111006	0.000956497
TGGT1_202500		GAPM1a	12227.2	-0.231353	0.0599042	-3.86206	0.000112437	0.000967796
TGGT1_309030		hypothetical protein	34.8896	1.42474	0.369424	3.85666	0.000114947	0.000988352
TGGT1_241180		hypothetical protein	1033.44	-0.343514	0.0890837	-3.85608	0.00011522	0.000989647
TGGT1_207410		tetratricopeptide repeat-containing protein	24.5234	-1.67909	0.436122	-3.85006	0.000118089	0.00101248
TGGT1_314490		hypothetical protein	1148.22	-0.322066	0.0836539	-3.84998	0.000118129	0.00101248
TGGT1_233770B		calcium-translocating P-type ATPase%2C PMCA-type protein	18.9174	1.93039	0.501888	3.84626	0.000119936	0.00102688
TGGT1_262070		putative ribosomal rna assembly protein mis3	1029.42	-0.333797	0.0868683	-3.84256	0.000121758	0.00104138
TGGT1_221180		hypothetical protein	3200.27	-0.257562	0.0670592	-3.84081	0.000122628	0.00104771
TGGT1_269430		polyprenyl synthetase superfamily protein	875.449	-0.34343	0.0894737	-3.83833	0.000123872	0.00105592
TGGT1_278365		Toxoplasma gondii family A protein	312.833	0.660987	0.17221	3.83826	0.000123908	0.00105592
TGGT1_280460		AP2 domain transcription factor AP2VIIa-2	2478.45	-0.271225	0.0706688	-3.83798	0.000124052	0.00105592
TGGT1_312540		hypothetical protein	54.0927	-1.1631	0.303076	-3.83764	0.00012422	0.00105592
TGGT1_320015		hypothetical protein	233.581	0.57783	0.150571	3.8376	0.000124242	0.00105592
TGGT1_234370		SAG-related sequence SRS42	90.5453	0.852524	0.222269	3.83555	0.000125285	0.00106256
TGGT1_251670		putative werner helicase interacting protein 1	696.028	0.36719	0.0957308	3.83565	0.000125232	0.00106256
TGGT1_208370		putative myosin heavy chain	3734.93	-0.293994	0.0766686	-3.83461	0.000125766	0.00106552
TGGT1_261510		hypothetical protein	480.14	-0.407666	0.10639	-3.83182	0.000127201	0.00107542
TGGT1_319690		hypothetical protein	70.5372	0.972496	0.25378	3.83205	0.000127082	0.00107542
TGGT1_288440		NEK kinase	3286.38	-0.304024	0.0793531	-3.83128	0.000127481	0.00107666
TGGT1_250920		tetratricopeptide repeat-containing protein	35.8524	1.32715	0.346423	3.831	0.000127625	0.00107676
TGGT1_268820		hypothetical protein	19.2577	1.95706	0.510885	3.83072	0.000127769	0.00107685
TGGT1_315920		DNA-directed RNA polymerase II RPB11A	357.909	-0.454719	0.118861	-3.82564	0.000130434	0.00109817
TGGT1_266960		beta-tubulin	14736.6	-0.22726	0.0594176	-3.82479	0.000130881	0.00109897
TGGT1_288330		putative histone lysine methyltransferase%2C SET	632.235	0.437545	0.1144	3.82471	0.000130927	0.00109897
TGGT1_315290		hypothetical protein	3521.23	-0.252812	0.0661001	-3.82469	0.000130937	0.00109897
TGGT1_206340		hypothetical protein	1566.02	-0.366755	0.0959096	-3.82397	0.00013132	0.00110104
TGGT1_225570		hypothetical protein	12.8132	-2.48652	0.650352	-3.82334	0.000131654	0.00110271
TGGT1_293840		hypothetical protein	5473.24	0.264716	0.0692865	3.8206	0.000133126	0.00111388
TGGT1_242020		mannosyl-oligosaccharide glucosidase	637.113	0.394246	0.103264	3.81784	0.000134624	0.00112525
TGGT1_408280			16.4172	-2.16537	0.567324	-3.81681	0.00013519	0.00112881
TGGT1_249280		hypothetical protein	10.3376	-3.0936	0.810655	-3.81617	0.000135537	0.00113055
TGGT1_230160		hypothetical protein	10857	-0.367516	0.096376	-3.81335	0.000137095	0.00114236
TGGT1_240900		AP2 domain transcription factor AP2VI-2	575.255	0.426814	0.112215	3.80355	0.000142637	0.00118732
TGGT1_204340		hypothetical protein	5613.25	-0.229581	0.0604859	-3.79561	0.00014728	0.00122471
TGGT1_229220		hypothetical protein	428.49	-0.432277	0.113908	-3.79496	0.000147664	0.00122665
TGGT1_232040		hypothetical protein	307.205	-0.508206	0.133942	-3.79423	0.000148101	0.00122804
TGGT1_313848		hypothetical protein	13.2044	2.78097	0.732959	3.79417	0.000148136	0.00122804
TGGT1_213800		putative protein phosphatase 2b regulatory subunit	1522.09	-0.284526	0.075064	-3.79044	0.00015038	0.00124536
TGGT1_202840		FHA domain-containing protein	6037.9	-0.227629	0.0600643	-3.78975	0.000150799	0.00124756
TGGT1_312420		hypothetical protein	4677.87	-0.235632	0.0621825	-3.78936	0.000151033	0.00124822
TGGT1_255370	TIC20	TIC20 protein	312.699	0.602396	0.158985	3.78902	0.000151244	0.00124869
TGGT1_363030		rhoptry protein ROP8	20485.1	-0.250558	0.0661335	-3.78866	0.000151461	0.0012492
TGGT1_288360		"tryptophanyl-tRNA synthetase (TrpRS2)"	9948.12	-0.239528	0.0632607	-3.78637	0.000152863	0.00125948
TGGT1_297245		transporter%2C major facilitator family protein	1134.48	0.342543	0.0904811	3.7858	0.000153215	0.0012611
TGGT1_278470		hypothetical protein	637.387	-0.379373	0.100233	-3.78492	0.00015376	0.0012643
TGGT1_288520		ATPase%2C AAA family protein	81.1273	0.884592	0.233889	3.7821	0.000155508	0.00127737
TGGT1_262010		calmodulin CAM2	1483.8	-0.326004	0.0862336	-3.78047	0.00015653	0.00128317
TGGT1_310270		hypothetical protein	686.757	0.355839	0.0941237	3.78054	0.000156486	0.00128317
TGGT1_313080		hypothetical protein	2059.95	0.279933	0.0741131	3.7771	0.000158664	0.00129803
TGGT1_321490		SAG-related sequence SRS12A	41.4205	-1.42176	0.376397	-3.77729	0.000158543	0.00129803
TGGT1_228750		calcium dependent protein kinase CDPK7	2337.06	-0.336405	0.0890977	-3.77569	0.000159567	0.0013041
TGGT1_305030		kinase%2C pfkB family protein	395.041	0.442438	0.117238	3.77383	0.000160759	0.00131251
TGGT1_257560		WD domain%2C G-beta repeat-containing protein	568.61	0.404248	0.107148	3.7728	0.000161426	0.00131663
TGGT1_233860		DALR anticodon binding domain-containing protein	514.71	0.411573	0.109102	3.77238	0.000161699	0.00131753
TGGT1_254880		Alpha-galactosidase	2425.98	-0.259187	0.0687411	-3.77048	0.000162932	0.00132624
TGGT1_224540B		hypothetical protein	844.4	-0.374593	0.0993967	-3.76867	0.000164121	0.00133457
TGGT1_200290		rhomboid protease ROM1	1434.35	-0.357319	0.0948576	-3.7669	0.000165285	0.00134269
TGGT1_216090		hypothetical protein	131.041	-0.749058	0.198899	-3.76601	0.000165876	0.00134614
TGGT1_221330		"DNA gyrase/topoisomerase IV%2C A subunit domain-containing protein"	1764.85	-0.294244	0.0781615	-3.76457	0.000166838	0.0013526
TGGT1_364790		putative transmembrane protein	24.6988	-1.64252	0.436638	-3.76173	0.00016874	0.00136664
TGGT1_249870		hypothetical protein	668.049	0.406473	0.108081	3.76081	0.000169367	0.0013701
TGGT1_260310		ATP-binding cassette transporter ABC.B1	868.693	0.348655	0.0927127	3.7606	0.000169506	0.0013701
TGGT1_259870		hypothetical protein	948.066	-0.338403	0.0900054	-3.75981	0.000170046	0.00137309
TGGT1_213280		SAG-related sequence SRS25	5064.21	-0.367823	0.097926	-3.75613	0.000172559	0.001392
TGGT1_274010		hypothetical protein	948.807	0.347613	0.092589	3.75437	0.000173781	0.00139907
TGGT1_315770		cytochrome p450 superfamily protein	2300.04	-0.257072	0.0684697	-3.75453	0.000173665	0.00139907
TGGT1_249365		hypothetical protein	29.6418	-1.59243	0.424433	-3.7519	0.000175502	0.00141152
TGGT1_265270		hypothetical protein	698.059	-0.410823	0.109513	-3.75137	0.000175874	0.00141311
TGGT1_203020		ribosome biogenesis GTPase Der protein	379.237	0.452303	0.120585	3.7509	0.000176199	0.00141431
TGGT1_213445		hypothetical protein	2988.4	0.294113	0.0784464	3.74922	0.000177385	0.00141812
TGGT1_239260		histone H4	111.29	-0.975293	0.260148	-3.74899	0.000177549	0.00141812
TGGT1_308940		hypothetical protein	717.584	0.413393	0.110261	3.74923	0.000177378	0.00141812
TGGT1_310060		small nuclease	648.101	0.512305	0.136632	3.74952	0.000177174	0.00141812
TGGT1_315530		hypothetical protein	1452.54	0.28722	0.0765984	3.74969	0.000177051	0.00141812
TGGT1_287430		hypothetical protein	6.19668	5.19107	1.38572	3.74611	0.000179595	0.00143304
TGGT1_310720A		hypothetical protein	234.807	0.612802	0.1636	3.74574	0.000179862	0.00143376
TGGT1_249300		hypothetical protein	3019.15	-0.306186	0.0817524	-3.74528	0.000180194	0.00143499
TGGT1_222160		aldehyde dehydrogenase	1000.54	0.358716	0.095809	3.74408	0.000181059	0.00144046
TGGT1_246140		hypothetical protein	445.675	0.409644	0.109428	3.74351	0.000181467	0.00144154
TGGT1_262110		hypothetical protein	123.032	-0.748529	0.19996	-3.74339	0.000181551	0.00144154
TGGT1_241175		hypothetical protein	221.412	-0.598875	0.160007	-3.74281	0.000181977	0.0014435
TGGT1_242720		aspartyl protease ASP5	865.65	-0.349256	0.0933372	-3.74188	0.000182652	0.00144744
TGGT1_240950		hypothetical protein	238.513	0.527425	0.141248	3.73403	0.000188443	0.00149187
TGGT1_243720		peroxisomal biogenesis factor PEX11	19.7638	1.86203	0.499646	3.7267	0.000194004	0.0015344
TGGT1_201860		hypothetical protein	10641.9	-0.277504	0.0745588	-3.72195	0.000197691	0.00156203
TGGT1_220240		hypothetical protein	4404.37	-0.278495	0.0748324	-3.72158	0.000197981	0.00156279
TGGT1_320588		glycosyl hydrolases family 35 protein	804.012	0.372375	0.100124	3.71913	0.00019991	0.00157648
TGGT1_266450		lysine decarboxylase family protein	499.899	0.393288	0.10576	3.71869	0.00020026	0.0015777
TGGT1_213069		hypothetical protein	197.229	0.625149	0.168201	3.71668	0.000201855	0.00158734
TGGT1_314460		hypothetical protein	214.021	0.572581	0.154058	3.71666	0.000201875	0.00158734
TGGT1_319550		putative membrane protein C17G8.08c	1053.22	0.321944	0.0866511	3.71541	0.000202876	0.00159366
TGGT1_321440		"SWI2/SNF2 ISWI-like SANT"	2598.66	-0.258091	0.0694738	-3.71494	0.000203253	0.00159507
TGGT1_287960		hypothetical protein	156.269	0.658573	0.177493	3.71041	0.000206927	0.00162233
TGGT1_218820		alba 2	2687.87	-0.288281	0.0777251	-3.70898	0.000208098	0.00162796
TGGT1_254490		Sel1 repeat-containing protein	740.737	0.37236	0.100407	3.70853	0.00020847	0.00162796
TGGT1_258170		hypothetical protein	1534.39	-0.309987	0.0835841	-3.70869	0.000208338	0.00162796
TGGT1_289830		putative eukaryotic initiation factor-3%2C delta subunit	2469.15	-0.28091	0.0757516	-3.70831	0.000208651	0.00162796
TGGT1_309890		hypothetical protein	1640.56	0.322274	0.0869028	3.70844	0.000208539	0.00162796
TGGT1_209755A		hypothetical protein	14.3103	2.14425	0.578498	3.70659	0.000210071	0.00163432
TGGT1_257030		hypothetical protein	486.368	0.433224	0.116879	3.70661	0.000210054	0.00163432
TGGT1_265430		hypothetical protein	22.002	1.63862	0.44205	3.70688	0.00020983	0.00163432
TGGT1_258770		putative polypeptide n-acetylgalactosaminyltransferase 12	1419.08	-0.28147	0.0760328	-3.70195	0.000213948	0.00166287
TGGT1_278400		Toxoplasma gondii family A protein	14.3933	2.21921	0.599546	3.70148	0.000214346	0.00166411
TGGT1_321450		Myb family DNA-binding domain-containing protein	2534.39	-0.300506	0.0811899	-3.70128	0.000214518	0.00166411
TGGT1_309300		SAG-related sequence SRS55A	22.3255	1.6912	0.457115	3.69972	0.000215838	0.00167274
TGGT1_244560		putative heat shock protein 90	15265	-0.20478	0.0553626	-3.69889	0.000216543	0.0016766
TGGT1_222110		PUB domain-containing protein	539.566	0.403308	0.109087	3.69714	0.000218043	0.0016866
TGGT1_234270		hypothetical protein	2436.8	-0.278068	0.0752627	-3.69464	0.000220199	0.00170165
TGGT1_278720		hypothetical protein	433.118	0.428812	0.116104	3.69335	0.000221321	0.00170869
TGGT1_256792		hypothetical protein	9.3339	2.9213	0.791115	3.69264	0.000221939	0.00171183
TGGT1_211260		"rhoptry kinase family protein ROP26 (incomplete catalytic triad)"	3674.74	-0.240539	0.0651975	-3.68939	0.000224795	0.0017322
TGGT1_270890		hypothetical protein	514.901	0.393024	0.106541	3.68896	0.00022517	0.00173344
TGGT1_240285		hypothetical protein	5.90163	5.09763	1.38215	3.6882	0.000225849	0.00173702
TGGT1_225680		hypothetical protein	216.778	0.648446	0.17595	3.68539	0.000228349	0.00175458
TGGT1_266630		hypothetical protein	1718.01	-0.265115	0.071956	-3.68441	0.000229233	0.0017597
TGGT1_266750		"putative transporter/permease protein"	1474.78	0.303832	0.082516	3.6821	0.00023132	0.00177404
TGGT1_307640		CMGC kinase%2C CK2 family	14.7436	-2.18343	0.593382	-3.67964	0.000233565	0.00178956
TGGT1_273595		hypothetical protein	631.151	0.374057	0.101829	3.67339	0.000239357	0.0018322
TGGT1_220380		hypothetical protein	1370.24	-0.3146	0.0856903	-3.67136	0.000241259	0.00184502
TGGT1_263840		hypothetical protein	675.305	0.36443	0.0992716	3.67104	0.00024157	0.00184565
TGGT1_236900		hypothetical protein	11.6766	-2.64302	0.720733	-3.66713	0.000245287	0.00187228
TGGT1_255430		Rad9 protein	550.269	0.390745	0.106683	3.66266	0.000249606	0.00190345
TGGT1_217915		hypothetical protein	97.3745	0.831915	0.227287	3.66019	0.000252025	0.00192009
TGGT1_264610		RNA recognition motif-containing protein	2724.2	-0.267123	0.0729992	-3.65926	0.000252941	0.00192526
TGGT1_236870		hypothetical protein	2158.76	-0.314708	0.0860558	-3.65702	0.000255161	0.00194033
TGGT1_262920		trypsin domain-containing protein	2598.75	-0.257517	0.0704246	-3.65663	0.000255549	0.00194145
TGGT1_230150		"ChAPs (Chs5p-Arf1p-binding proteins) protein"	1107.69	-0.326903	0.089467	-3.65389	0.000258298	0.00196049
TGGT1_253150		hypothetical protein	13.4265	2.20486	0.603589	3.65291	0.000259283	0.00196613
TGGT1_248810		nuclear factor NF7	2263.02	-0.293799	0.0804592	-3.65153	0.000260685	0.00197491
TGGT1_244920		Toxoplasma gondii family B protein	62.6946	1.08696	0.297714	3.65103	0.000261193	0.00197691
TGGT1_288685		Fe-S protein assembly co-chaperone HscB protein	743.228	0.335896	0.0920396	3.64947	0.000262784	0.00198709
TGGT1_284550		EF hand domain-containing protein	10.1462	-3.08316	0.845111	-3.64823	0.000264056	0.00199485
TGGT1_232530		hypothetical protein	757.842	0.333002	0.0913106	3.64692	0.000265404	0.00200129
TGGT1_312650		hypothetical protein	884.614	-0.35459	0.0972298	-3.64693	0.000265395	0.00200129
TGGT1_232310		"endonuclease/exonuclease/phosphatase family protein"	576.42	0.366559	0.100538	3.64599	0.000266362	0.00200665
TGGT1_254420		phospholipase%2C patatin family protein	685.888	-0.37251	0.10221	-3.64455	0.000267865	0.00201609
TGGT1_410170		putative cytochrome protein B	564.956	-0.425575	0.116788	-3.64398	0.000268456	0.00201866
TGGT1_268980		hypothetical protein	2922.23	-0.319429	0.087762	-3.63972	0.000272935	0.00205044
TGGT1_217870		DHHC zinc finger domain-containing protein	1014.44	-0.301609	0.0828803	-3.63909	0.000273604	0.00205355
TGGT1_217680		hypothetical protein	6559	-0.256493	0.070495	-3.63846	0.000274274	0.00205668
TGGT1_239440		"protein kinase (incomplete catalytic triad)"	2141.18	-0.249994	0.0687257	-3.63756	0.00027523	0.00206193
TGGT1_318660		putative PP2C	2284.68	0.300353	0.0825848	3.63691	0.000275932	0.00206528
TGGT1_224940		hypothetical protein	287.595	0.516272	0.142003	3.63564	0.000277295	0.00207356
TGGT1_241610		hypothetical protein	1725.37	0.278865	0.0767156	3.63505	0.000277927	0.00207637
TGGT1_304750		"zinc finger%2C C3HC4 type (RING finger) domain-containing protein"	467.184	0.412268	0.113446	3.63405	0.000279002	0.00208247
TGGT1_200360		hypothetical protein	7106.86	-0.316589	0.0872103	-3.63018	0.000283223	0.00211204
TGGT1_217640		hypothetical protein	395.242	-0.416511	0.114942	-3.62366	0.000290459	0.002164
TGGT1_207130	SAG2Y	SAG-related sequence SRS49A	20.3706	1.83356	0.506256	3.6218	0.000292556	0.00217762
TGGT1_222245		hypothetical protein	817.628	-0.360019	0.0994352	-3.62064	0.000293871	0.00218339
TGGT1_288475		hypothetical protein	26.2934	1.61818	0.446904	3.62086	0.00029363	0.00218339
TGGT1_219810		hypothetical protein	3941.91	-0.221065	0.0610875	-3.61883	0.000295941	0.00219675
TGGT1_280725		hypothetical protein	9.29768	2.90764	0.803541	3.61854	0.000296274	0.00219721
TGGT1_233130		nucleoside transporter protein	674.365	0.360281	0.0995848	3.61783	0.000297088	0.00220122
TGGT1_411390		hypothetical protein	52.5801	1.01932	0.281793	3.61726	0.000297737	0.00220401
TGGT1_310710		small ribosomal subunit Rsm22 protein	665.4	0.35407	0.0979452	3.61498	0.000300367	0.00222145
TGGT1_249150		PAN domain-containing protein	36.7156	1.49394	0.413379	3.61397	0.000301543	0.00222812
TGGT1_278975		"ICE family protease (caspase) p20 domain-containing protein"	1823.58	-0.316121	0.0875013	-3.61276	0.000302959	0.00223653
TGGT1_268950		hypothetical protein	1185.6	0.399331	0.110616	3.61005	0.000306132	0.00225649
TGGT1_293680		hypothetical protein	1273.1	0.340139	0.0942271	3.60978	0.000306462	0.00225649
TGGT1_310150		AMP-binding enzyme domain-containing protein	2972.46	0.250327	0.0693475	3.60974	0.000306499	0.00225649
TGGT1_203570		acyltransferase domain-containing protein	5.72547	5.05239	1.39986	3.60921	0.000307126	0.00225905
TGGT1_294600		Toxoplasma gondii family D protein	12.497	-2.45459	0.681142	-3.60364	0.000313798	0.00230603
TGGT1_249190		AP2 domain transcription factor AP2XII-6	322.646	0.482661	0.133957	3.60311	0.000314437	0.00230863
TGGT1_255380		hypothetical protein	26.4599	-1.68859	0.468795	-3.60198	0.000315806	0.00231627
TGGT1_289222		hypothetical protein	33.0327	1.32142	0.366881	3.60178	0.000316051	0.00231627
TGGT1_210440		polynucleotide adenylyltransferase	638.13	-0.366059	0.101911	-3.59195	0.000328214	0.00240106
TGGT1_233010		putative cell-cycle-assocaited protein kinase ERK7	1721.11	-0.279499	0.0778108	-3.59203	0.000328116	0.00240106
TGGT1_278940		"HECT-domain (ubiquitin-transferase) domain-containing protein"	1134.67	-0.30182	0.0840326	-3.5917	0.000328533	0.00240123
TGGT1_247640		hypothetical protein	685.617	-0.361383	0.100638	-3.59093	0.000329498	0.00240611
TGGT1_226720		translin family protein	458.241	0.450961	0.12565	3.58902	0.000331924	0.00242164
TGGT1_250360		"alpha/beta hydrolase fold domain-containing protein"	430.28	0.406376	0.113248	3.58837	0.000332755	0.00242551
TGGT1_318340		hypothetical protein	284.09	0.495297	0.138176	3.58454	0.000337671	0.00245913
TGGT1_261070		apicoplast triosephosphate translocator APT1	1071.32	0.331301	0.0925743	3.57876	0.00034523	0.00251025
TGGT1_293000		"3'5'-cyclic nucleotide phosphodiesterase domain-containing protein"	1911.94	-0.295241	0.0825019	-3.5786	0.000345437	0.00251025
TGGT1_309730		thioredoxin reductase	5395.86	-0.229654	0.0641768	-3.57846	0.000345621	0.00251025
TGGT1_310950		AP2 domain transcription factor AP2XI-3	2640.8	-0.270187	0.0755499	-3.57628	0.000348521	0.00252905
TGGT1_231800		putative helicase	274.783	0.523291	0.146358	3.57541	0.000349684	0.00253521
TGGT1_271050	SAG2A	SAG-related sequence SRS34A	63962.9	-0.300814	0.0841463	-3.5749	0.000350368	0.0025379
TGGT1_244260		hypothetical protein	174.972	0.610793	0.170872	3.57456	0.000350823	0.00253892
TGGT1_364130		hypothetical protein	271.594	-0.536876	0.150306	-3.57188	0.000354429	0.00256272
TGGT1_223920		rhoptry neck protein RON3	12358.6	-0.206933	0.057951	-3.57083	0.000355853	0.00257072
TGGT1_290930		Mnd1 family protein	9.81153	-2.77296	0.776775	-3.56984	0.000357198	0.00257813
TGGT1_293660		hypothetical protein	1257.22	0.296297	0.0830433	3.56799	0.000359737	0.00259414
TGGT1_203230		hypothetical protein	19.1453	1.93606	0.542991	3.56554	0.000363102	0.00261608
TGGT1_260300		metal cation transporter%2C ZIP family protein	177.398	0.599837	0.168387	3.56226	0.000367674	0.00264666
TGGT1_269582		hypothetical protein	74.7082	-0.914389	0.25707	-3.55696	0.00037517	0.00269823
TGGT1_275460		hypothetical protein	560.755	-0.379179	0.106624	-3.55623	0.000376213	0.00270332
TGGT1_281910		hypothetical protein	242.164	0.550212	0.154796	3.55443	0.000378793	0.00271945
TGGT1_213940		CHCH domain-containing protein	4135.59	-0.306041	0.0861518	-3.55235	0.00038181	0.00273625
TGGT1_320190	SRS9	SAG-related sequence SRS16B	51.1415	1.02725	0.289163	3.55248	0.000381621	0.00273625
TGGT1_250840		hypothetical protein	1135.89	-0.289918	0.0816649	-3.55009	0.0003851	0.00275738
TGGT1_267070		aquaporin 2	1518.96	-0.292221	0.0823289	-3.54943	0.000386068	0.00276187
TGGT1_310020		hypothetical protein	198.909	-0.629035	0.177234	-3.54918	0.00038643	0.00276202
TGGT1_230170		hypothetical protein	2528.52	-0.279241	0.0787148	-3.54751	0.000388898	0.00277721
TGGT1_247025		hypothetical protein	45.3942	1.07684	0.303729	3.54541	0.000392	0.00279689
TGGT1_262800		hypothetical protein	8.65542	3.28411	0.926556	3.54443	0.000393458	0.00280482
TGGT1_290330		"chloride transporter%2C chloride channel (ClC) family protein"	901.26	0.324584	0.0915855	3.54406	0.000394022	0.00280637
TGGT1_266372		hypothetical protein	364.754	0.42139	0.119072	3.53894	0.00040173	0.00285875
TGGT1_247950		hypothetical protein	236.216	-0.534499	0.151123	-3.53684	0.000404938	0.00287652
TGGT1_271025		hypothetical protein	189.387	0.560177	0.158377	3.537	0.000404707	0.00287652
TGGT1_247360		PAP2 superfamily protein	1156.1	-0.326863	0.0924231	-3.53659	0.000405322	0.00287672
TGGT1_262380		putative elongation factor Tu	989.002	0.309075	0.0874024	3.53623	0.000405881	0.00287816
TGGT1_232100		RAP domain-containing protein	339.342	0.445613	0.126305	3.52807	0.000418605	0.00296579
TGGT1_288910		DUF866 domain-containing protein	375.192	0.439507	0.12463	3.5265	0.000421084	0.00298074
TGGT1_245490		microneme protein MIC8	4104.66	-0.252571	0.0716588	-3.52464	0.000424066	0.00299923
TGGT1_228120		hypothetical protein	2285.83	-0.31638	0.0897936	-3.52341	0.000426031	0.00301049
TGGT1_222660		leucine rich repeat-containing protein	3056.27	-0.235032	0.0667635	-3.52037	0.000430951	0.00304261
TGGT1_230950		hypothetical protein	853.85	-0.337624	0.0960869	-3.51374	0.000441852	0.00311685
TGGT1_228770		hypothetical protein	725.38	0.357413	0.101797	3.51104	0.000446349	0.00314309
TGGT1_282090		hypothetical protein	727.987	0.35237	0.100359	3.51111	0.000446237	0.00314309
TGGT1_258710		T-complex protein 10 domain-containing protein	1633.82	-0.261872	0.0746104	-3.50986	0.000448341	0.00315437
TGGT1_212270		hypothetical protein	7756.73	-0.337207	0.0960992	-3.50894	0.000449895	0.00316091
TGGT1_293180		NADP-specific glutamate dehydrogenase	3908.08	0.239988	0.0683952	3.50885	0.000450052	0.00316091
TGGT1_210478		hypothetical protein	6.96741	3.86917	1.10301	3.50783	0.000451772	0.00316749
TGGT1_274110		glycoprotease family protein	1025.04	0.293577	0.0836913	3.50785	0.000451743	0.00316749
TGGT1_203790		hypothetical protein	3039.99	-0.295042	0.0841643	-3.50555	0.000455665	0.00319202
TGGT1_263270		glycerophosphodiester phosphodiesterase family protein	995.535	0.294049	0.0839297	3.50352	0.000459154	0.00321368
TGGT1_310420		hypothetical protein	3277.47	-0.290235	0.082849	-3.50319	0.000459729	0.00321493
TGGT1_266640		putative Acetyl-coenzyme A synthetase 2	8791.36	-0.246139	0.0703102	-3.50077	0.000463923	0.00324145
TGGT1_219130		NADPH-glutathione reductase	1159.14	0.305139	0.0872008	3.49927	0.000466529	0.00325404
TGGT1_298040		hypothetical protein	277.476	0.498152	0.142352	3.49943	0.000466246	0.00325404
TGGT1_311150		hypothetical protein	513.199	0.402371	0.115011	3.49854	0.000467814	0.0032602
TGGT1_263560		hypothetical protein	1458.78	-0.292007	0.0834726	-3.49823	0.000468351	0.00326112
TGGT1_215775		rhoptry protein ROP8	729.923	-0.322676	0.0922545	-3.49767	0.000469337	0.00326518
TGGT1_235960		hypothetical protein	234.668	0.501464	0.143491	3.49473	0.000474537	0.00329852
TGGT1_305120		"transporter%2C solute:sodium symporter (SSS) family protein"	298.105	0.445338	0.127515	3.49243	0.000478647	0.00332423
TGGT1_251710		hypothetical protein	137.954	0.680055	0.194854	3.49008	0.000482879	0.00335075
TGGT1_314330		ABC transporter%2C ATP-binding domain-containing protein	249.725	0.502053	0.143867	3.4897	0.000483562	0.00335262
TGGT1_217555		hypothetical protein	1119.71	0.341895	0.0980122	3.48829	0.000486124	0.00336655
TGGT1_242730		guanylate kinase family protein	606.634	-0.380571	0.10914	-3.48699	0.000488485	0.00336655
TGGT1_283840		GATA zinc finger domain-containing protein	35.0454	-1.29128	0.370289	-3.48722	0.000488066	0.00336655
TGGT1_287270		hypothetical protein	584.183	0.349193	0.100139	3.48709	0.000488303	0.00336655
TGGT1_297900		hypothetical protein	999.039	0.292075	0.0837414	3.48783	0.000486963	0.00336655
TGGT1_310040		putative ubiquitin conjugating enzyme E2	2016.03	-0.342265	0.0981417	-3.48745	0.000487642	0.00336655
TGGT1_316310		superoxide dismutase	7387.48	-0.333819	0.0957212	-3.4874	0.000487733	0.00336655
TGGT1_211250		hypothetical protein	1163.76	-0.280365	0.0804199	-3.48626	0.000489827	0.00337293
TGGT1_243390		hypothetical protein	264.703	0.510838	0.146553	3.48568	0.00049089	0.00337738
TGGT1_312245		hypothetical protein	6.44266	4.27464	1.22645	3.48538	0.00049143	0.00337821
TGGT1_290170		"kelch repeat domain containing/Serine/threonine protein phosphatase protein"	2069.2	-0.264083	0.0757996	-3.48396	0.000494054	0.00339337
TGGT1_237560		iron-sulfur cluster protein ISCU	3157.79	-0.231866	0.066574	-3.48284	0.00049613	0.00340474
TGGT1_202790		"dihydrouridine synthase (dus) protein"	315.811	-0.444571	0.127724	-3.4807	0.0005001	0.00342908
TGGT1_356970		hypothetical protein	37.5775	-1.27938	0.367602	-3.48035	0.000500759	0.00343069
TGGT1_286750		MA3 domain-containing protein	1806.75	0.280498	0.0806162	3.47943	0.000502489	0.00343962
TGGT1_219610		hypothetical protein	12.5803	2.31068	0.664399	3.47784	0.000505471	0.00345711
TGGT1_231125		hypothetical protein	32.9655	1.38669	0.398768	3.47743	0.000506244	0.00345947
TGGT1_314730		ALG6%2C ALG8 glycosyltransferase family protein	633.281	0.329901	0.0949639	3.47397	0.000512823	0.00350148
TGGT1_269885A		rhoptry metalloprotease toxolysin TLN1	2185.32	-0.297981	0.0857827	-3.47368	0.000513377	0.00350231
TGGT1_310460		Rab6	1003.99	-0.310346	0.0893569	-3.4731	0.00051448	0.00350687
TGGT1_222070		elongation factor Tu GTP binding domain-containing protein	152.529	0.725403	0.208927	3.47205	0.0005165	0.00351472
TGGT1_238210		EGF family domain-containing protein	9.47457	2.74423	0.790364	3.47211	0.000516392	0.00351472
TGGT1_266080		hypothetical protein	8301.59	0.23631	0.0680739	3.47137	0.000517812	0.00352069
TGGT1_213760		hypothetical protein	8.97252	-2.8884	0.832756	-3.46849	0.000523398	0.00355568
TGGT1_235930		domain K- type RNA binding proteins family protein	7563.23	0.224695	0.0648163	3.46664	0.000527012	0.00357723
TGGT1_207210		hypothetical protein	6.43661	4.27209	1.23253	3.46611	0.000528044	0.00358123
TGGT1_294585		hypothetical protein	6.29076	4.29739	1.24004	3.46553	0.000529196	0.00358603
TGGT1_293510		"poly(ADP-ribose) polymerase and DNA-Ligase Zn-finger region domain-containing protein"	1211.41	0.303412	0.0875697	3.46481	0.000530608	0.00359259
TGGT1_220920		hypothetical protein	333.522	0.467846	0.135169	3.46119	0.000537794	0.0036382
TGGT1_278390		Toxoplasma gondii family A protein	399.182	0.458286	0.132521	3.45822	0.000543764	0.00367245
TGGT1_321660		putative mannosyltransferase	326.153	0.458407	0.132553	3.45829	0.00054362	0.00367245
TGGT1_209705		hypothetical protein	23.2227	-1.50774	0.43627	-3.45598	0.000548295	0.00369996
TGGT1_239855		Ras-associated protein Rap1 isoform 1 family protein	48.0465	-1.04016	0.301207	-3.4533	0.000553772	0.00373175
TGGT1_278080		Toxoplasma gondii family A protein	9.2596	2.77439	0.80342	3.45322	0.000553927	0.00373175
TGGT1_217961		hypothetical protein	67.438	-0.874714	0.253321	-3.45299	0.000554416	0.00373193
TGGT1_267490		putative preprocathepsin c precursor	107.268	-0.703962	0.203909	-3.45234	0.000555747	0.00373467
TGGT1_285470		patched family protein	4372.47	-0.286132	0.0828771	-3.45249	0.000555431	0.00373467
TGGT1_250020		hypothetical protein	123.58	0.680571	0.197256	3.45019	0.000560184	0.00375868
TGGT1_270360		hypothetical protein	899.456	-0.295131	0.0855413	-3.45016	0.000560248	0.00375868
TGGT1_209010		elongation factor TS protein	300.597	0.439582	0.127485	3.44809	0.000564559	0.00378447
TGGT1_290585		hypothetical protein	10.3498	2.60932	0.756989	3.44698	0.000566896	0.00379698
TGGT1_410160		hypothetical protein	72.0405	3.79912	1.10263	3.4455	0.000570002	0.00381463
TGGT1_239130		"Tyrosine kinase-like (TKL) protein"	378.514	0.409006	0.118778	3.44346	0.000574316	0.00384033
TGGT1_270940		hypothetical protein	467.377	0.40221	0.116823	3.44289	0.000575527	0.00384525
TGGT1_221870		hypothetical protein	2129.64	-0.305922	0.0888946	-3.4414	0.000578722	0.0038634
TGGT1_208300		hypothetical protein	352.718	0.500758	0.145538	3.44074	0.000580133	0.00386962
TGGT1_255170		hypothetical protein	358.464	0.405067	0.117821	3.43798	0.00058606	0.00390594
TGGT1_203375		cpw-wpc domain-containing protein	18.4239	-1.74069	0.506591	-3.43608	0.000590191	0.00393024
TGGT1_222900		phosphoserine phosphatase	2051.3	0.264415	0.0769817	3.43477	0.000593056	0.00394606
TGGT1_313410		proteasome 26S regulatory subunit	3510.93	-0.228723	0.0666086	-3.43384	0.000595104	0.00395644
TGGT1_213072		Sec1 family protein	2026.25	0.251146	0.073185	3.43167	0.000599887	0.00398497
TGGT1_278370		Toxoplasma gondii family A protein	340.147	0.443317	0.129197	3.43132	0.000600647	0.00398674
TGGT1_258660		rhoptry protein ROP6	10509.2	-0.208208	0.0607174	-3.42913	0.000605518	0.00401578
TGGT1_270150		hypothetical protein	877.881	-0.348525	0.101677	-3.42776	0.000608582	0.00402949
TGGT1_310515		hypothetical protein	79.6318	0.783491	0.228564	3.42788	0.000608312	0.00402949
TGGT1_240440		hypothetical protein	406.364	0.414647	0.120989	3.42715	0.000609942	0.00403189
TGGT1_251560		hypothetical protein	1293.62	0.321055	0.0936765	3.42727	0.000609672	0.00403189
TGGT1_210781		ubiquitin carboxyl-terminal hydrolase	999.791	0.309041	0.0902549	3.42409	0.000616864	0.00407432
TGGT1_202590		hypothetical protein	382.829	0.416193	0.121613	3.42228	0.000620994	0.00409825
TGGT1_320525		hypothetical protein	226.661	0.604603	0.176701	3.42162	0.000622483	0.00410473
TGGT1_320260		hypothetical protein	862.902	-0.305606	0.0893563	-3.42009	0.000626015	0.00412466
TGGT1_235450		ubiquitin-conjugating enzyme subfamily protein	1654.8	-0.256677	0.0750848	-3.41849	0.000629689	0.004145
TGGT1_293790		hypothetical protein	23.0325	1.68617	0.493276	3.4183	0.000630126	0.004145
TGGT1_263595		RNA-binding protein	506.34	-0.365906	0.107053	-3.41798	0.000630872	0.00414653
TGGT1_277720		"GDA1/CD39 (nucleoside phosphatase) family protein"	2327.17	-0.254836	0.0745773	-3.41707	0.000632989	0.00415707
TGGT1_216790		putative ATP-binding cassette sub-family E member 1	1110.66	-0.295971	0.0866676	-3.41501	0.000637805	0.0041853
TGGT1_310390		hypothetical protein	1815.97	-0.251788	0.0738312	-3.41032	0.000648872	0.00425448
TGGT1_269460		"Ser/Thr phosphatase family protein"	2734.56	-0.244876	0.0718302	-3.40909	0.000651792	0.00427016
TGGT1_261075		hypothetical protein	215.77	0.573753	0.168322	3.40867	0.000652803	0.00427332
TGGT1_201690		BT1 family protein	163.052	0.588908	0.172865	3.40676	0.000657399	0.00429646
TGGT1_295400		hypothetical protein	498.363	0.364609	0.10702	3.40692	0.000657001	0.00429646
TGGT1_268985		hypothetical protein	39.2527	1.17629	0.345518	3.40444	0.000663004	0.0043261
TGGT1_278710		hypothetical protein	21.1491	-1.75641	0.515903	-3.40455	0.000662736	0.0043261
TGGT1_266870		transporter%2C major facilitator family protein	348.409	-0.421802	0.124028	-3.40087	0.00067171	0.00437938
TGGT1_277930		hypothetical protein	430.239	0.418597	0.123125	3.39977	0.000674418	0.00439349
TGGT1_278230		prenyltransferase and squalene oxidase repeat-containing protein	304.82	0.462615	0.136226	3.39594	0.000683945	0.00445197
TGGT1_226540		protein kinase	971.372	-0.288685	0.0850379	-3.39478	0.000686833	0.00446717
TGGT1_272270		radical SAM domain-containing protein	847.663	0.297138	0.0875371	3.39442	0.000687737	0.00446946
TGGT1_236060		hypothetical protein	1651.1	0.266285	0.0784785	3.3931	0.000691065	0.00448749
TGGT1_201260		sugar transporter ST3	4311.61	0.216337	0.0637717	3.39237	0.00069291	0.00449586
TGGT1_254930		hypothetical protein	1203.16	-0.278894	0.082241	-3.39119	0.000695907	0.00451169
TGGT1_243490		putative BCS1 family isoform 9	350.795	-0.408146	0.120375	-3.39062	0.000697357	0.00451747
TGGT1_313570		"regulator of chromosome condensation (RCC1) repeat-containing protein"	1004.56	0.308217	0.090913	3.39024	0.000698315	0.00452005
TGGT1_269160		putative outer dynein arm docking complex protein ODA1	13.9958	-1.97513	0.583036	-3.38766	0.000704917	0.0045555
TGGT1_313650		hypothetical protein	25.6115	-1.4949	0.441265	-3.38776	0.000704658	0.0045555
TGGT1_233540		transporter%2C major facilitator family protein	779.335	-0.329969	0.097424	-3.38693	0.00070679	0.00456032
TGGT1_314480		hypothetical protein	612.703	0.35864	0.105885	3.38707	0.000706432	0.00456032
TGGT1_280660		"HECT-domain (ubiquitin-transferase) domain-containing protein"	3751.71	-0.282963	0.0836743	-3.38171	0.000720348	0.00464409
TGGT1_215885		hypothetical protein	7.7281	-3.34384	0.989125	-3.3806	0.000723266	0.00465919
TGGT1_232190		Sec7 domain-containing protein	2250.89	-0.254819	0.0753886	-3.38008	0.000724648	0.00466438
TGGT1_261380		putative ribosomal protein S8	223.696	-0.513313	0.151886	-3.3796	0.000725903	0.00466503
TGGT1_411400		hypothetical protein	14.1397	1.9813	0.586217	3.37981	0.000725365	0.00466503
TGGT1_242070		cAMP-dependent protein kinase regulatory subunit	4813.7	-0.237381	0.0702621	-3.37851	0.0007288	0.0046743
TGGT1_257470		myosin J	1894.66	-0.250579	0.0741686	-3.37851	0.00072881	0.0046743
TGGT1_309560		nmda receptor glutamate-binding chain	3733.32	-0.208184	0.0616221	-3.3784	0.000729078	0.0046743
TGGT1_202700		hypothetical protein	307.586	-0.429594	0.127251	-3.37595	0.0007356	0.00471239
TGGT1_220300		ribosomal protein L15 protein	676.796	0.367776	0.108954	3.37551	0.000736785	0.00471624
TGGT1_273390		mitochondrial carrier superfamily protein	204.547	-0.553535	0.164036	-3.37448	0.000739566	0.0047303
TGGT1_267380		UDP-galactose transporter subfamily protein	229.175	0.550603	0.163187	3.37405	0.000740697	0.00473379
TGGT1_244400		hypothetical protein	282.854	0.443974	0.131616	3.37324	0.000742893	0.00474408
TGGT1_230520		putative cyclophilin 1	1372.32	0.305918	0.0907013	3.37281	0.000744051	0.00474773
TGGT1_309570		"DEAD/DEAH box helicase domain-containing protein"	479.634	0.386766	0.114738	3.37085	0.000749363	0.00477785
TGGT1_318160		"MSP (Major sperm protein) domain-containing protein"	1611.98	0.24492	0.0727056	3.36866	0.000755344	0.00481219
TGGT1_304970		putative cell-cycle-associated protein kinase CDK	1832.89	-0.254702	0.0756193	-3.36822	0.000756563	0.00481617
TGGT1_312260		hypothetical protein	727.398	-0.342749	0.101783	-3.36745	0.000758661	0.00482573
TGGT1_209440		hypothetical protein	1816.32	0.306474	0.0910171	3.36721	0.00075933	0.00482619
TGGT1_287230		"inorganic anion transporter%2C sulfate permease (SulP) family protein"	263.257	0.495844	0.147359	3.36487	0.000765807	0.00486354
TGGT1_213392		surface antigen repeat-containing protein	3047.08	-0.240007	0.0713385	-3.36435	0.000767253	0.00486512
TGGT1_293290		hypothetical protein	34.7078	1.31888	0.392016	3.36434	0.000767258	0.00486512
TGGT1_308930		putative 50S ribosomal protein L33	288.855	0.454424	0.135132	3.36282	0.000771497	0.00488816
TGGT1_314740		PSP protein	1767.87	-0.246564	0.0733499	-3.36148	0.000775255	0.00490813
TGGT1_310045		hypothetical protein	135.624	-0.635226	0.188989	-3.36118	0.000776091	0.00490958
TGGT1_219485		hypothetical protein	943.123	0.283464	0.0843732	3.35965	0.000780419	0.00492541
TGGT1_264640		bromodomain-containing protein	3877.43	-0.229774	0.0683835	-3.36007	0.000779217	0.00492541
TGGT1_300380		putative endoplasmic reticulum oxidoreductin	613.075	0.348681	0.103784	3.35968	0.000780338	0.00492541
TGGT1_254820		hypothetical protein	1455.29	0.252094	0.0750573	3.35868	0.000783153	0.00493881
TGGT1_289870		hypothetical protein	24.7095	-1.43473	0.427249	-3.35807	0.000784882	0.00494586
TGGT1_309110		tRNA methyl transferase	1566.92	0.248711	0.0740764	3.3575	0.000786506	0.00495223
TGGT1_268290		"DEAD/DEAH box helicase domain-containing protein"	649.647	0.370899	0.110529	3.35568	0.0007917	0.00498106
TGGT1_315260		alanine dehydrogenase	73.8186	-0.842943	0.25129	-3.35446	0.000795205	0.00499923
TGGT1_265380		"tetratricopeptide repeat (TPR)-/ U-box domain-containing protein"	328.684	0.468568	0.139725	3.35349	0.000797987	0.00501282
TGGT1_272680		hypothetical protein	92.3983	-0.718472	0.214276	-3.35302	0.000799346	0.00501746
TGGT1_271980		SAG-related sequence SRS32	3.42847	-5.1438	1.53521	-3.35054	0.000806531	0.00505864
TGGT1_210400		hypothetical protein	23.9274	-1.66007	0.495641	-3.34935	0.000810011	0.00507653
TGGT1_316330		superoxide dismutase SOD2	2067.95	-0.280811	0.0838565	-3.3487	0.000811908	0.00508448
TGGT1_304740		rhoptry kinase family protein ROP35	3096.65	-0.22838	0.0682157	-3.34791	0.00081423	0.00509508
TGGT1_315410		SAG-related sequence SRS53F	482.578	0.408873	0.12221	3.34565	0.000820907	0.00513289
TGGT1_203890		hypothetical protein	34.5631	-1.20934	0.361767	-3.34286	0.000829197	0.00518072
TGGT1_233200		ubiquitin related modifier protein	213.288	0.50038	0.149738	3.3417	0.000832665	0.00519838
TGGT1_229210		"putative small nuclear ribonucleoprotein polypeptide A'"	791.58	-0.316957	0.0948792	-3.34063	0.000835883	0.00521108
TGGT1_306660		RNA pseudouridine synthase superfamily protein	3300.23	-0.25189	0.0754028	-3.3406	0.000835988	0.00521108
TGGT1_280810		hypothetical protein	287.808	0.471035	0.141027	3.34003	0.00083768	0.0052176
TGGT1_205650		AP2 domain transcription factor AP2VIIa-3	5031.25	-0.209688	0.0628079	-3.33856	0.000842149	0.0052403
TGGT1_285980A		glucosephosphate-mutase GPM1	2065.35	0.298567	0.0894341	3.3384	0.000842619	0.0052403
TGGT1_201870		tetratricopeptide repeat-containing protein	1075.79	0.279862	0.0838594	3.33727	0.000846049	0.00525759
TGGT1_209810		hypothetical protein	35.5504	1.31342	0.393628	3.3367	0.000847799	0.00526442
TGGT1_231990		hypothetical protein	93.7383	0.801262	0.240338	3.3339	0.000856362	0.00531351
TGGT1_233110	IMPDH	IMP dehydrogenasa	1570.21	0.287181	0.086159	3.33315	0.000858673	0.00532377
TGGT1_292975		hypothetical protein	1033.62	-0.303228	0.0909996	-3.33219	0.000861662	0.00533822
TGGT1_307050		hypothetical protein	22.8207	1.5708	0.471921	3.32852	0.000873072	0.00540476
TGGT1_259168		hypothetical protein	191.27	0.534756	0.16068	3.32808	0.00087448	0.00540934
TGGT1_313840		hypothetical protein	30.7786	1.29949	0.390706	3.32601	0.000880989	0.00544544
TGGT1_240080		hypothetical protein	1203.95	0.264335	0.0795052	3.32475	0.000884968	0.00546586
TGGT1_316200		phosphoglycerate mutase family protein	915.226	-0.320956	0.0965721	-3.32349	0.000889001	0.00548658
TGGT1_308890		transcription elongation factor SPT6	2611.85	-0.230699	0.0694494	-3.32183	0.000894288	0.005515
TGGT1_243190		Toxoplasma gondii family A protein	9.83368	2.40127	0.723318	3.3198	0.000900812	0.00555101
TGGT1_212180		hypothetical protein	34.3266	-1.18025	0.355571	-3.31932	0.000902377	0.00555219
TGGT1_295980		hypothetical protein	1344.5	0.264454	0.0796663	3.31952	0.000901717	0.00555219
TGGT1_240580		hypothetical protein	22.1207	1.57901	0.475849	3.3183	0.000905656	0.00556668
TGGT1_281950		putative membrane protein	447.5	-0.384888	0.116	-3.318	0.000906658	0.00556668
TGGT1_315080		hypothetical protein	1796.09	-0.247711	0.0746578	-3.31795	0.000906796	0.00556668
TGGT1_268010		hypothetical protein	1047.41	-0.295166	0.0889858	-3.31701	0.000909875	0.0055729
TGGT1_311815		hypothetical protein	85.8952	-0.738484	0.222632	-3.31706	0.000909694	0.0055729
TGGT1_313760		hypothetical protein	2881.82	-0.262734	0.0792063	-3.31708	0.000909623	0.0055729
TGGT1_315670		HEAT repeat-containing protein	590.418	0.326202	0.0983503	3.31674	0.000910754	0.00557407
TGGT1_209140		anti-silencing protein%2C ASF1 family protein	531.572	0.35856	0.108114	3.31651	0.000911509	0.00557447
TGGT1_309200		"zinc finger (CCCH type) motif-containing protein"	1380.07	0.255955	0.0771865	3.31606	0.000912955	0.00557909
TGGT1_223960		ubiquitin interaction motif family protein	937.579	-0.29302	0.0883743	-3.31567	0.000914229	0.0055805
TGGT1_300360		"ADP/ATP translocase"	697.467	0.330771	0.099763	3.31557	0.000914564	0.0055805
TGGT1_278920		hypothetical protein	692.233	-0.334483	0.100899	-3.31505	0.000916275	0.00558672
TGGT1_221460		phosphoglycerate mutase family protein	1358.45	-0.288568	0.0870932	-3.31332	0.000921945	0.00561538
TGGT1_242090		"zinc finger (CCCH type) motif-containing protein"	6678.91	-0.192403	0.0580717	-3.3132	0.000922362	0.00561538
TGGT1_289990		hypothetical protein	1400.91	0.254802	0.0769393	3.31173	0.000927204	0.00564061
TGGT1_272010		Gar1 protein RNA binding region protein	795.113	0.316063	0.0954826	3.31017	0.000932401	0.00566432
TGGT1_312280		putative pre-mRNA-splicing factor ATP-dependent RNA helicase	1111.89	-0.28281	0.0854374	-3.31014	0.000932503	0.00566432
TGGT1_205370		hypothetical protein	922.742	0.310994	0.0939674	3.3096	0.000934297	0.00567097
TGGT1_223840		putative ATP-citrate lyase	2266.13	-0.242819	0.0733887	-3.30866	0.000937422	0.00568567
TGGT1_289570		phosphatidylinositol transfer protein	2008.34	-0.253857	0.0767443	-3.30782	0.000940242	0.0056985
TGGT1_249970		hypothetical protein	1454.94	-0.268666	0.081227	-3.30759	0.000941026	0.00569898
TGGT1_217780		Sec20 protein	378.664	0.40844	0.12352	3.30667	0.000944131	0.00570924
TGGT1_257360		hypothetical protein	249.489	0.488585	0.147754	3.30675	0.000943864	0.00570924
TGGT1_244550		hypothetical protein	265.875	0.515753	0.156039	3.30529	0.000948776	0.00573304
TGGT1_312230		putative DNA topoisomerase 2	2276.93	-0.238493	0.0721673	-3.30472	0.00095072	0.0057405
TGGT1_316710		hypothetical protein	841.814	-0.356533	0.107918	-3.30374	0.000954047	0.0057563
TGGT1_219710		hypothetical protein	2073.69	-0.254276	0.0770531	-3.3	0.000966841	0.00582914
TGGT1_211000		hypothetical protein	45.714	1.22302	0.370819	3.29815	0.000973231	0.0058633
TGGT1_244390		coatomer epsilon subunit protein	1179.34	-0.262882	0.0797325	-3.29705	0.000977063	0.00588201
TGGT1_289550		WD domain%2C G-beta repeat-containing protein	1021.16	-0.271122	0.0822488	-3.29637	0.000979437	0.00589191
TGGT1_222390		hypothetical protein	181.485	0.54497	0.165358	3.2957	0.000981782	0.00590163
TGGT1_269705		hypothetical protein	199.292	0.532221	0.161559	3.29429	0.00098672	0.00592692
TGGT1_294820		putative type I fatty acid synthase	77.5212	0.80215	0.243628	3.29252	0.000992924	0.00595975
TGGT1_218300		"zinc finger (CCCH type) motif-containing protein"	1580.63	0.278752	0.0847096	3.29068	0.00099944	0.00599441
TGGT1_320120		diadenosine tetraphosphatase family protein	404.96	-0.396571	0.120664	-3.28657	0.00101416	0.00607822
TGGT1_290225		hypothetical protein	751.28	-0.319	0.0971362	-3.28404	0.00102329	0.00612839
TGGT1_258360		hypothetical protein	2340.87	-0.235159	0.071628	-3.28305	0.00102689	0.00614542
TGGT1_226260		hypothetical protein	509.067	0.367714	0.112014	3.28276	0.00102797	0.00614731
TGGT1_221818		hypothetical protein	361.018	-0.41805	0.127416	-3.28099	0.00103442	0.00618132
TGGT1_244130		hypothetical protein	1487.66	-0.299432	0.0913133	-3.27917	0.00104112	0.00621677
TGGT1_253120		putative mandelonitrile lyase	51.1138	-0.948156	0.28927	-3.27776	0.00104635	0.0062434
TGGT1_266810		hypothetical protein	1335.51	-0.278006	0.0848373	-3.27693	0.00104943	0.00625717
TGGT1_223510		hypothetical protein	503.49	-0.351636	0.107395	-3.27423	0.00105951	0.00631261
TGGT1_215750		cytidine and deoxycytidylate deaminase zinc-binding region domain-containing protein	248.732	-0.493453	0.150771	-3.27285	0.00106468	0.00633873
TGGT1_218790		elongation factor G C-terminus domain-containing protein	813.007	-0.297481	0.0909	-3.27261	0.00106558	0.0063394
TGGT1_289218		hypothetical protein	5.87165	4.24876	1.29867	3.27162	0.00106933	0.00635704
TGGT1_266060		ribosomal protein RPSA	17451.7	-0.25702	0.0786229	-3.26902	0.00107922	0.00641116
TGGT1_229330		Cof family hydrolase subfamily protein	14.162	1.92093	0.58769	3.26861	0.00108077	0.00641564
TGGT1_251850		"serine/threonine protein phosphatase"	1204.8	-0.25434	0.0778271	-3.26802	0.00108304	0.00642439
TGGT1_200280		WD domain%2C G-beta repeat-containing protein	1224.09	-0.30296	0.0928057	-3.26446	0.00109674	0.00650092
TGGT1_238080		hypothetical protein	291.439	0.439304	0.1346	3.26377	0.00109941	0.00650716
TGGT1_299110		"cleft lip and palate transmembrane protein 1 (clptm1) protein"	900.946	-0.312151	0.0956364	-3.26393	0.00109878	0.00650716
TGGT1_236520		hypothetical protein	454.402	-0.391966	0.120115	-3.26326	0.0011014	0.00651418
TGGT1_314670		hypothetical protein	17.9917	-1.66414	0.510091	-3.26244	0.00110459	0.00652827
TGGT1_225330		hypothetical protein	1649.87	-0.241133	0.0739267	-3.26178	0.00110714	0.0065386
TGGT1_312980		hypothetical protein	26.7837	-1.39334	0.427451	-3.25965	0.00111549	0.00658311
TGGT1_270630		hypothetical protein	186.986	0.51526	0.158096	3.25916	0.00111743	0.00658972
TGGT1_214390		hypothetical protein	280.546	-0.470948	0.144528	-3.25853	0.00111992	0.00659961
TGGT1_310300		hypothetical protein	422.09	0.360633	0.110712	3.25738	0.00112445	0.00662148
TGGT1_226740		"zinc finger%2C C3HC4 type (RING finger) domain-containing protein"	1355.88	-0.261257	0.0802107	-3.25714	0.00112542	0.00662241
TGGT1_318675		"3'5'-cyclic nucleotide phosphodiesterase domain-containing protein"	61.9964	0.866264	0.26616	3.25468	0.00113522	0.00667517
TGGT1_203560		hypothetical protein	1244.91	-0.286128	0.0879307	-3.25402	0.00113784	0.00668575
TGGT1_246940		hypothetical protein	5182.58	-0.224738	0.0691422	-3.25038	0.00115252	0.00676708
TGGT1_319740		transporter%2C major facilitator family protein	472.355	0.349057	0.107466	3.24808	0.00116187	0.00681706
TGGT1_219770		putative 30S ribosomal protein S12	508.78	0.369441	0.113756	3.24766	0.00116358	0.00682211
TGGT1_275980		"coenzyme q (ubiquinone) biosynthesis protein coq4 protein"	661.362	0.306838	0.0945097	3.24663	0.00116781	0.00684197
TGGT1_236530		DUF298 domain-containing protein	291.816	0.454555	0.14013	3.2438	0.00117947	0.0069053
TGGT1_315798		hypothetical protein	11.0389	2.49428	0.769254	3.24247	0.001185	0.00693263
TGGT1_228660		Sec7 domain-containing protein	2466.02	-0.263179	0.0811841	-3.24175	0.00118797	0.00694499
TGGT1_275480		Myb family DNA-binding domain-containing protein	2012.93	-0.244373	0.0754146	-3.2404	0.00119363	0.00697303
TGGT1_318440		"helicase associated domain (ha2) protein"	4915.44	-0.252281	0.0779265	-3.23742	0.00120615	0.0070411
TGGT1_234200		hypothetical protein	165.583	0.539371	0.166629	3.23695	0.00120814	0.00704765
TGGT1_291670		"DEAD/DEAH box helicase domain-containing protein"	336.298	0.44997	0.13915	3.2337	0.00122198	0.00712326
TGGT1_315240		hypothetical protein	20.5148	-1.50724	0.466151	-3.23338	0.00122335	0.0071261
TGGT1_286465		hypothetical protein	11.239	-2.23169	0.690444	-3.23225	0.00122819	0.00714912
TGGT1_211030		hypothetical protein	2303.6	0.304833	0.0943444	3.23106	0.00123331	0.00717377
TGGT1_216720		hypothetical protein	2715.81	-0.275568	0.0853051	-3.23039	0.00123623	0.0071856
TGGT1_315630		hypothetical protein	36.7639	1.17906	0.365093	3.22948	0.00124016	0.00720326
TGGT1_225540		hypothetical protein	2162.1	-0.244076	0.075631	-3.2272	0.00125009	0.00725423
TGGT1_309352		SAG-related sequence SRS55N	24.4873	1.43719	0.445355	3.22705	0.00125073	0.00725423
TGGT1_232680		hypothetical protein	949.063	-0.268807	0.0833275	-3.22592	0.0012557	0.00727784
TGGT1_213050		hypothetical protein	3264.95	-0.306289	0.095027	-3.22318	0.00126776	0.00733323
TGGT1_239410		hypothetical protein	3092.41	-0.255831	0.0793669	-3.22339	0.00126682	0.00733323
TGGT1_263680		hypothetical protein	193.712	0.505857	0.156946	3.22313	0.00126798	0.00733323
TGGT1_313390		ribosomal protein RPL6	12320.2	-0.303164	0.0941018	-3.22166	0.00127449	0.00736566
TGGT1_218720		calcium-dependent protein kinase CDPK6	2204.87	-0.234028	0.0726699	-3.22043	0.00128	0.00739218
TGGT1_217620		hypothetical protein	145.284	0.594424	0.184664	3.21894	0.00128665	0.00742002
TGGT1_270770		PWI domain-containing protein	1463.71	-0.247565	0.0769049	-3.2191	0.00128593	0.00742002
TGGT1_227830		putative mitochondrial inner membrane translocase TIM44	661.321	0.327101	0.101636	3.21835	0.00128932	0.00743011
TGGT1_232000		hypothetical protein	3042.26	-0.240271	0.0746795	-3.21736	0.00129377	0.00745046
TGGT1_365480		hypothetical protein	113.977	-0.642529	0.199803	-3.21581	0.00130075	0.00748534
TGGT1_232510		hypothetical protein	890.235	0.291211	0.0906058	3.21405	0.00130879	0.00752622
TGGT1_222975		hypothetical protein	18.7892	-1.60339	0.498983	-3.21331	0.00131216	0.00754026
TGGT1_243470		hypothetical protein	38.7437	-1.18651	0.369305	-3.21282	0.00131439	0.0075477
TGGT1_318380		hypothetical protein	618.238	0.323718	0.100767	3.21255	0.00131563	0.00754946
TGGT1_228160		acid phosphatase	19.0019	-1.55333	0.483551	-3.21233	0.00131662	0.00754981
TGGT1_249380		DHHC zinc finger domain-containing protein	819.019	-0.297326	0.0925998	-3.21087	0.00132336	0.00758308
TGGT1_359350		hypothetical protein	4.50865	4.69343	1.46317	3.20772	0.00133791	0.00766103
TGGT1_288260		hypothetical protein	1401.72	-0.246483	0.0769213	-3.20435	0.00135367	0.00774579
TGGT1_254000		hypothetical protein	932.561	-0.351935	0.109879	-3.20294	0.0013603	0.00777824
TGGT1_223020		coproporphyrinogen III oxidase	602.009	-0.319656	0.0998382	-3.20174	0.00136601	0.00779984
TGGT1_225380		hypothetical protein	163.854	0.585426	0.182836	3.20193	0.00136512	0.00779984
TGGT1_215500		TPR repeat-containing protein	375.152	0.388322	0.121296	3.20144	0.00136744	0.00780253
TGGT1_207880		hypothetical protein	943.366	0.303509	0.0948477	3.19996	0.00137445	0.00783698
TGGT1_265790		hypothetical protein	2814.88	-0.22931	0.0716822	-3.19898	0.00137915	0.00785826
TGGT1_242000		DUF51 family protein	2662.85	0.212354	0.0664119	3.19753	0.00138612	0.00789239
TGGT1_297340		hypothetical protein	3825.33	-0.215229	0.0673279	-3.19674	0.00138992	0.00790845
TGGT1_233360		hypothetical protein	8.7602	-2.57202	0.804671	-3.19636	0.00139174	0.00791326
TGGT1_315560		ATP-binding cassette G family transporter ABCG77	6.01511	3.68773	1.1538	3.19615	0.00139273	0.00791331
TGGT1_268370		"non-specific serine/threonine protein kinase"	4155.75	-0.268802	0.0841194	-3.19548	0.00139597	0.00792616
TGGT1_233430		hypothetical protein	705.811	0.320617	0.100358	3.19473	0.00139961	0.007934
TGGT1_242850		hypothetical protein	377.453	-0.373165	0.116809	-3.19466	0.00139993	0.007934
TGGT1_258030		DNA polymerase	1337.43	-0.250724	0.0784839	-3.19459	0.00140029	0.007934
TGGT1_212110		histone lysine demethylase JMJD5	161.362	0.607021	0.190035	3.19425	0.00140194	0.00793778
TGGT1_312570		"CMGC kinase%2C MAPK family (ERK) MAPK-1"	4020.31	-0.227475	0.0712332	-3.19338	0.00140619	0.00795628
TGGT1_320690		putative gamma-soluble NSF attachment protein	476.581	0.387401	0.121324	3.19312	0.00140744	0.00795781
TGGT1_255710		ULK kinase	33.5602	1.18173	0.37017	3.1924	0.00141098	0.00797224
TGGT1_315520		calcium binding egf domain-containing protein	57.6618	0.948713	0.297275	3.19136	0.00141605	0.00799531
TGGT1_210815		hypothetical protein	153.046	0.698511	0.218941	3.1904	0.00142074	0.0080162
TGGT1_272200		AGC kinase	10.8247	2.34868	0.736648	3.18833	0.00143096	0.0080682
TGGT1_272710		AP2 domain transcription factor AP2VIII-4	2030.62	-0.246462	0.0773202	-3.18755	0.00143485	0.0080845
TGGT1_311625		WD domain%2C G-beta repeat-containing protein	1388.3	-0.293937	0.0922244	-3.1872	0.00143658	0.00808864
TGGT1_273990		"CobW/P47K family protein"	207.166	0.481028	0.150936	3.18697	0.00143772	0.00808943
TGGT1_249340		hypothetical protein	1947.67	-0.225631	0.0708517	-3.18456	0.00144976	0.00814717
TGGT1_299780		hypothetical protein	7543.32	-0.223505	0.0701849	-3.18451	0.00145	0.00814717
TGGT1_276900		hypothetical protein	749.426	0.340488	0.106931	3.18418	0.00145164	0.00815074
TGGT1_245670		pyruvate dehydrogenase complex subunit PDH-E1Alpha	1293.41	0.241823	0.0759586	3.18362	0.00145448	0.00816103
TGGT1_208980		hypothetical protein	143.904	0.554014	0.174174	3.1808	0.00146867	0.00823398
TGGT1_269035		nucleoside diphosphate kinase	6.64879	3.32434	1.04518	3.18064	0.00146952	0.00823398
TGGT1_236880		hypothetical protein	34.0607	-1.13895	0.358505	-3.17694	0.00148837	0.00832809
TGGT1_294750		hypothetical protein	191.194	0.66618	0.209688	3.17701	0.00148801	0.00832809
TGGT1_225413		hypothetical protein	2.85764	5.05686	1.59195	3.17651	0.00149059	0.00832897
TGGT1_227570		transmembrane amino acid transporter protein	1692.21	-0.244209	0.0768761	-3.17666	0.0014898	0.00832897
TGGT1_286150		"PAN/Apple domain-containing protein"	26.894	1.32385	0.41688	3.17561	0.00149521	0.00834904
TGGT1_219300		ran binding protein	243.99	0.433559	0.136591	3.17414	0.00150282	0.00838572
TGGT1_299020		AP2 domain transcription factor AP2III-4	9.70196	2.28448	0.720342	3.17137	0.0015172	0.00846013
TGGT1_226820		hypothetical protein	49.813	0.972268	0.306869	3.16835	0.00153307	0.00853977
TGGT1_257020		hypothetical protein	592.044	0.346512	0.10937	3.16825	0.00153359	0.00853977
TGGT1_240800		MORN repeat-containing protein	9.48951	2.49199	0.787134	3.16591	0.001546	0.00859705
TGGT1_294310		hypothetical protein	213.949	0.496939	0.156961	3.166	0.00154551	0.00859705
TGGT1_214280		phosphoadenosine phosphosulfate reductase family protein	597.759	-0.329339	0.104051	-3.16516	0.00154998	0.00860731
TGGT1_238380		hypothetical protein	3503.64	0.198032	0.0625634	3.1653	0.00154924	0.00860731
TGGT1_240400		hypothetical protein	96.3296	0.701882	0.221983	3.16187	0.00156757	0.00869905
TGGT1_244640		hypothetical protein	1617.35	0.265834	0.0840872	3.16141	0.00157009	0.00870707
TGGT1_255890		pyridine nucleotide-disulfide oxidoreductase domain-containing protein	597.677	0.305517	0.0966678	3.16048	0.00157509	0.00872881
TGGT1_215410		DPCD family protein	6.41267	-3.44574	1.09038	-3.16014	0.00157695	0.00873315
TGGT1_265060		hypothetical protein	30.9309	-1.27799	0.404435	-3.15993	0.00157805	0.00873322
TGGT1_297350		hypothetical protein	28.7142	-1.30881	0.414341	-3.15879	0.00158428	0.00876174
TGGT1_308950		histidine acid phosphatase superfamily protein	2033.83	0.279414	0.0885395	3.15581	0.00160054	0.00884559
TGGT1_305270		hypothetical protein	2227.72	-0.237848	0.075376	-3.15549	0.00160227	0.00884912
TGGT1_220120		hypothetical protein	277.75	0.420514	0.133364	3.15312	0.00161533	0.00890908
TGGT1_223530		hypothetical protein	308.216	0.456184	0.144675	3.15317	0.00161508	0.00890908
TGGT1_237490		centrin family protein	6.39395	3.3148	1.05136	3.15285	0.00161683	0.00891129
TGGT1_228250		elongation factor Tu GTP binding domain-containing protein	1046.12	-0.273394	0.086783	-3.15032	0.00163092	0.00898282
TGGT1_247600		hypothetical protein	1581.91	-0.262129	0.0832221	-3.14975	0.00163411	0.00899429
TGGT1_266390		DNA mismatch repair protein%2C C-terminal domain-containing protein	414.813	0.40628	0.129124	3.14642	0.00165282	0.00909105
TGGT1_255680		"YbaK/proline-tRNA ligase associated domain-containing protein"	278.846	0.41974	0.133447	3.14537	0.00165876	0.00911754
TGGT1_261080	CRMPA	cysteine repeat modular protein CRMPA	2531.26	-0.241704	0.0768501	-3.14514	0.00166006	0.0091185
TGGT1_275850		dense granule protein GRA12	48.2969	-0.933943	0.297066	-3.14389	0.00166718	0.00915139
TGGT1_226920B		hypothetical protein	592.337	-0.31784	0.101166	-3.14176	0.00167937	0.00921205
TGGT1_291130		hypothetical protein	10.0051	2.2313	0.710546	3.14026	0.00168799	0.00925308
TGGT1_252490		putative vacuolar protein sorting 29	207.123	0.462381	0.147313	3.13876	0.00169664	0.00928788
TGGT1_266840		hypothetical protein	288.287	0.435231	0.138657	3.1389	0.00169581	0.00928788
TGGT1_246130		"serpin (serine proteinase inhibitor) superfamily protein"	3423.94	-0.30617	0.0975638	-3.13815	0.00170019	0.00930102
TGGT1_264220		hypothetical protein	564.733	0.37576	0.119775	3.13721	0.00170566	0.00932465
TGGT1_252870		hypothetical protein	205.99	0.477957	0.152402	3.13617	0.00171172	0.00935147
TGGT1_203420		"4'-phosphopantetheinyl transferase domain-containing protein"	472.609	0.329177	0.104972	3.13586	0.00171353	0.00935503
TGGT1_244335		hypothetical protein	9.63227	2.49946	0.797536	3.13398	0.00172455	0.00940885
TGGT1_314240		general transcription factor IIIC polypeptide 3 GTF3C3	1486.15	-0.257475	0.0821684	-3.1335	0.00172736	0.00941784
TGGT1_306900		"NOL1/NOP2/sun family protein"	466.699	0.386171	0.123281	3.13245	0.00173353	0.00944513
TGGT1_234360		putative DNA topoisomerase I	975.073	-0.285363	0.0911358	-3.13119	0.001741	0.00947945
TGGT1_232520		brix domain-containing protein	320.748	0.498928	0.159442	3.1292	0.0017528	0.00953727
TGGT1_218500		hypothetical protein	114.37	-0.668253	0.213569	-3.12898	0.00175416	0.00953827
TGGT1_273670		hypothetical protein	371.816	0.382929	0.122413	3.12817	0.00175898	0.00955805
TGGT1_211370		tetratricopeptide repeat-containing protein	8.07813	2.64452	0.845827	3.12655	0.0017687	0.00959919
TGGT1_214080		toxofilin	3922.67	-0.284506	0.0909979	-3.12651	0.00176893	0.00959919
TGGT1_269315		hypothetical protein	11.5483	2.33355	0.747225	3.12295	0.00179047	0.00970955
TGGT1_212940		hypothetical protein	483.449	0.323177	0.103504	3.12237	0.001794	0.00972218
TGGT1_222020		phosphoglycerate kinase PGKII	1079.71	-0.264064	0.0845981	-3.12139	0.00179999	0.00974161
TGGT1_244310		GTP-binding protein	683.741	-0.299179	0.0958477	-3.12139	0.00179997	0.00974161
TGGT1_229460		"SWI2/SNF2-containing protein"	1124.41	-0.282052	0.0904682	-3.11769	0.00182272	0.00985143
TGGT1_248670		"V-type H( )-translocating pyrophosphatase VP1"	2913.04	-0.231	0.0740917	-3.11776	0.00182233	0.00985143
TGGT1_263090		14-3-3 protein	14575.3	-0.209166	0.067161	-3.11439	0.00184325	0.00995579
TGGT1_214100		hypothetical protein	1149.13	-0.262648	0.0843455	-3.11396	0.00184596	0.00996374
TGGT1_242870		putative histone lysine methyltransferase%2C SET	490.414	0.355428	0.114155	3.11355	0.00184851	0.00996734
TGGT1_261610		hypothetical protein	235.201	0.434775	0.139644	3.11346	0.00184909	0.00996734
TGGT1_231860		hypothetical protein	18.0991	-1.60985	0.51713	-3.11304	0.0018517	0.00997477
TGGT1_310820		putative SLU7 splicing factor	765.883	-0.308149	0.0990075	-3.11238	0.00185583	0.00999037
TGGT1_289840		hypothetical protein	6.09448	3.54558	1.1402	3.10962	0.00187327	0.0100776
TGGT1_254900		putative proteasome subunit beta type 2	1179.08	0.251556	0.0809132	3.10896	0.00187744	0.0100933
TGGT1_219170		hypothetical protein	892.153	0.300258	0.0965842	3.10876	0.00187872	0.0100934
TGGT1_204000		hypothetical protein	26.9804	-1.46185	0.470511	-3.10694	0.00189033	0.0101491
TGGT1_231992		hypothetical protein	731.495	-0.317459	0.102185	-3.1067	0.00189185	0.0101505
TGGT1_295995		hypothetical protein	19.3209	-1.54083	0.496022	-3.10637	0.00189397	0.0101551
TGGT1_237530		hypothetical protein	771.054	-0.288411	0.0928858	-3.10501	0.00190274	0.0101954
TGGT1_257750		homocysteine s-methyltransferase domain-containing protein	1792.12	-0.225418	0.0726348	-3.10344	0.00191287	0.0102429
TGGT1_201390		hypothetical protein	7519.29	-0.260943	0.0840901	-3.10314	0.00191482	0.0102465
TGGT1_253500		hypothetical protein	4.50178	-4.51465	1.45532	-3.10217	0.00192108	0.0102733
TGGT1_253000		"ELMO/CED-12 family protein"	611.083	0.311732	0.100516	3.10132	0.00192662	0.0102961
TGGT1_213752		"herpesviridae ul52/ul70 dna primase"	269.081	0.419412	0.135372	3.09821	0.00194691	0.0103908
TGGT1_254660		ankyrin repeat-containing protein	919.627	0.384431	0.124077	3.09833	0.00194616	0.0103908
TGGT1_409120		putative vacuolar type H -ATPase proteolipid subunit	40.1052	-1.0053	0.324646	-3.09659	0.00195757	0.0104408
TGGT1_254920		hypothetical protein	190.828	0.490519	0.158427	3.09617	0.00196037	0.0104488
TGGT1_202190		hypothetical protein	945.634	-0.26074	0.084239	-3.09524	0.00196651	0.0104747
TGGT1_230598		hypothetical protein	2.75283	5.01371	1.62085	3.09326	0.00197968	0.010524
TGGT1_309930		melibiase subfamily protein	160.087	0.574674	0.185769	3.09348	0.00197822	0.010524
TGGT1_358240		hypothetical protein	78.2739	0.75142	0.242911	3.0934	0.00197879	0.010524
TGGT1_305820		SGS domain-containing protein	446.802	0.393482	0.127228	3.09272	0.00198332	0.0105365
TGGT1_309600		hypothetical protein	3958.33	-0.200543	0.064868	-3.09156	0.0019911	0.0105708
TGGT1_207940		putative ribosomal protein S9	414.209	-0.373703	0.120911	-3.09072	0.0019967	0.0105937
TGGT1_205520		hypothetical protein	35.4637	1.2288	0.397729	3.08953	0.00200474	0.010618
TGGT1_231930		hypothetical protein	522.063	-0.330398	0.106944	-3.08946	0.00200522	0.010618
TGGT1_273560		putative kinesin heavy chain	3575.37	-0.19639	0.0635672	-3.08949	0.00200503	0.010618
TGGT1_200460		hypothetical protein	567.655	-0.305916	0.0990457	-3.08863	0.00201081	0.0106336
TGGT1_229020		putative cell-cycle-associated protein kinase CDK	4034.85	-0.191117	0.0618761	-3.08871	0.00201026	0.0106336
TGGT1_283530		small rab-related GTPase	119.086	-0.592745	0.191941	-3.08816	0.00201399	0.0106435
TGGT1_216270		hypothetical protein	160.511	0.555228	0.179872	3.08679	0.00202334	0.0106795
TGGT1_245520		hypothetical protein	251.895	0.442519	0.143364	3.08668	0.00202406	0.0106795
TGGT1_251958		SAG-related sequence SRS59B	109.668	-0.668946	0.216741	-3.08638	0.00202608	0.0106795
TGGT1_291340		hypothetical protein	20.3593	1.46294	0.473993	3.08642	0.00202585	0.0106795
TGGT1_260520		hypothetical protein	1521.71	0.243574	0.0789298	3.08595	0.002029	0.0106879
TGGT1_305280		hypothetical protein	18.952	-1.57491	0.510612	-3.08436	0.0020399	0.0107384
TGGT1_305010		putative pre-mRNA branch site protein p14	590.007	-0.33775	0.109521	-3.08387	0.00204324	0.0107489
TGGT1_203340		metallo-beta-lactamase domain-containing protein	8.48887	2.37289	0.769713	3.08283	0.00205043	0.0107727
TGGT1_280730		putative cytosolic fe-s cluster assembling factor nbp35	618.57	-0.302689	0.0981811	-3.08297	0.00204949	0.0107727
TGGT1_248710		hypothetical protein	958.356	0.27423	0.0889681	3.08234	0.00205377	0.0107833
TGGT1_223930		RNA recognition motif-containing protein	2276.32	-0.213389	0.069255	-3.0812	0.00206167	0.0108178
TGGT1_286660		putative kinesin	49.959	-0.893526	0.29018	-3.07921	0.00207548	0.0108831
TGGT1_410460			10.2294	-2.44778	0.795182	-3.07827	0.00208209	0.0109108
TGGT1_290940		"EMP/nonaspanin domain family protein"	2115.81	-0.245586	0.0798043	-3.07736	0.00208845	0.010937
TGGT1_231200		hypothetical protein	1080.44	0.267882	0.0871255	3.07466	0.0021074	0.011022
TGGT1_245480		hypothetical protein	318.335	0.387206	0.125931	3.07474	0.00210688	0.011022
TGGT1_244930B		hypothetical protein	12.1342	2.08838	0.679281	3.07439	0.00210932	0.0110249
TGGT1_257300		hypothetical protein	2208.07	0.232181	0.0755378	3.0737	0.00211419	0.0110432
TGGT1_273870		"SWI2/SNF2 ISWI-like (AT hook)"	3152.44	-0.200808	0.0653374	-3.07341	0.0021163	0.0110471
TGGT1_266470		hypothetical protein	280.703	0.415174	0.13511	3.07286	0.00212015	0.01106
TGGT1_307045		Toxoplasma gondii family B protein	36.4914	1.07086	0.348797	3.07014	0.0021396	0.0111543
TGGT1_204550		hypothetical protein	685.209	0.299549	0.0976061	3.06896	0.00214809	0.0111723
TGGT1_255280		hypothetical protein	38.3943	1.11634	0.363744	3.06904	0.00214751	0.0111723
TGGT1_309120		ribosomal protein RPL4	12781.6	-0.224093	0.073016	-3.06909	0.00214712	0.0111723
TGGT1_314530		RPAP1 family protein	348.409	0.400958	0.130653	3.06889	0.00214858	0.0111723
TGGT1_254710		"serine esterase (DUF676) protein"	2457.29	-0.209285	0.0682012	-3.06863	0.00215041	0.0111747
TGGT1_306320		Myb family DNA-binding domain-containing protein	601.505	0.318983	0.103958	3.06838	0.00215225	0.011177
TGGT1_281500		hypothetical protein	372.35	0.430484	0.140383	3.06649	0.00216588	0.0112344
TGGT1_314295		ribosomal l25 family protein	300.314	0.424121	0.138309	3.06646	0.00216606	0.0112344
TGGT1_271960		hypothetical protein	1661.04	-0.235499	0.0768076	-3.06608	0.00216882	0.0112415
TGGT1_253340		hypothetical protein	5.13138	3.92066	1.27895	3.06552	0.00217289	0.0112553
TGGT1_297420		putative beta-tubulin cofactor D	960.284	-0.273705	0.0892921	-3.06528	0.00217465	0.0112573
TGGT1_220560		hypothetical protein	18.0575	1.48772	0.485419	3.06482	0.00217802	0.0112603
TGGT1_221510		hypothetical protein	1716.72	-0.260413	0.0849656	-3.06492	0.00217725	0.0112603
TGGT1_245510		phospholipid-translocating P-type ATPase%2C flippase subfamily protein	2209.4	-0.243396	0.0794259	-3.06444	0.00218079	0.0112674
TGGT1_209830		putative myosin heavy chain	157.471	-0.5432	0.177315	-3.06348	0.0021878	0.0112964
TGGT1_293350		mitochondrial carrier superfamily protein	706.062	0.296512	0.0967981	3.0632	0.00218985	0.0112998
TGGT1_314260		hypothetical protein	2581.9	-0.29376	0.0959363	-3.06203	0.00219844	0.0113369
TGGT1_316370		hypothetical protein	24.5311	1.33436	0.43582	3.06171	0.00220075	0.0113416
TGGT1_301000		methyltransferase	67.7866	0.808873	0.264298	3.06046	0.00220999	0.0113819
TGGT1_313495		hypothetical protein	682.949	0.285454	0.0932833	3.06007	0.00221282	0.0113893
TGGT1_224260		PHD-finger domain-containing protein	4516.43	-0.233409	0.0763014	-3.05904	0.00222045	0.0114213
TGGT1_250905		hypothetical protein	9.31054	-2.28153	0.746375	-3.05681	0.00223707	0.0114994
TGGT1_305330		cyclin%2C N-terminal domain-containing protein	2809.24	0.281126	0.0919769	3.05649	0.00223947	0.0115045
TGGT1_225170		hypothetical protein	440.339	-0.358845	0.117418	-3.05613	0.00224213	0.0115108
TGGT1_245428		hypothetical protein	1714.4	0.269222	0.0881162	3.05531	0.00224828	0.0115351
TGGT1_242320		B-box zinc finger domain-containing protein	1308.41	-0.250737	0.0820711	-3.05511	0.00224974	0.0115353
TGGT1_253940		CAM Kinase family%2C incomplete catalytic triad	901.239	-0.303815	0.0996116	-3.05	0.00228841	0.0117261
TGGT1_252430		hypothetical protein	1626.3	-0.231292	0.0758384	-3.0498	0.00228995	0.0117266
TGGT1_222870		hypothetical protein	300.628	0.441375	0.144782	3.04855	0.00229945	0.0117678
TGGT1_287480		hypothetical protein	1972.38	0.248003	0.0813618	3.04815	0.00230257	0.0117763
TGGT1_261230		ankyrin repeat-containing protein	6191.32	-0.239467	0.0785802	-3.04742	0.00230818	0.0117975
TGGT1_212880		surface antigen repeat-containing protein	3562.1	-0.228919	0.0751448	-3.04637	0.00231622	0.0118311
TGGT1_218910		hypothetical protein	848.736	-0.328623	0.107938	-3.04455	0.0023303	0.0118955
TGGT1_311720		chaperonin protein BiP	24372.2	-0.176534	0.0579934	-3.04403	0.00233431	0.0119085
TGGT1_233925		hypothetical protein	202.953	0.451238	0.148315	3.04243	0.00234679	0.0119646
TGGT1_271174		hypothetical protein	44.0854	-0.981143	0.32258	-3.04155	0.00235363	0.011992
TGGT1_218410		ribosomal protein RPP0	12779.4	-0.245278	0.0806718	-3.04044	0.00236233	0.0120212
TGGT1_221440		putative RPGR	1048.75	-0.258085	0.0848829	-3.04049	0.00236197	0.0120212
TGGT1_226670		hypothetical protein	251.98	0.438003	0.144104	3.03949	0.00236979	0.0120515
TGGT1_263260		transporter%2C major facilitator family protein	2555.64	0.217005	0.0714403	3.03757	0.00238495	0.012121
TGGT1_265230		electron transfer flavoprotein-ubiquinone oxidoreductase	523.688	-0.376046	0.12382	-3.03704	0.00238911	0.0121345
TGGT1_311690		"UBA/TS-N domain-containing protein"	1104.6	-0.27219	0.0896548	-3.03598	0.00239756	0.0121698
TGGT1_202540		"3'5'-cyclic nucleotide phosphodiesterase domain-containing protein"	2214.01	-0.230924	0.0760689	-3.03572	0.00239963	0.0121722
TGGT1_254320		hypothetical protein	11.6421	2.18584	0.720112	3.03542	0.002402	0.0121722
TGGT1_410440			7.00805	-2.78568	0.917746	-3.03535	0.00240255	0.0121722
TGGT1_268182		hypothetical protein	495.299	0.376041	0.123921	3.03452	0.00240922	0.0121984
TGGT1_227050		"ATPase/histidine kinase/DNA gyrase B/HSP90 domain-containing protein"	712.724	-0.28418	0.0936586	-3.03421	0.00241163	0.0122029
TGGT1_239080		carrier superfamily protein	375.984	0.398797	0.13147	3.03337	0.0024184	0.0122295
TGGT1_217830		hypothetical protein	1294.62	-0.244508	0.0806465	-3.03185	0.00243063	0.0122837
TGGT1_283855		hypothetical protein	30.9184	-1.17807	0.388726	-3.0306	0.00244066	0.0123267
TGGT1_318150		transporter%2C major facilitator family protein	855.686	0.270663	0.089354	3.02911	0.00245275	0.01238
TGGT1_205120		hypothetical protein	175.127	0.509643	0.168267	3.02877	0.00245548	0.0123861
TGGT1_281930		SAG-related sequence SRS39	227.678	0.460861	0.152177	3.02845	0.00245808	0.0123915
TGGT1_205130		hypothetical protein	3039.49	-0.201855	0.0666955	-3.02652	0.00247383	0.0124631
TGGT1_237210		"Tyrosine kinase-like (TKL) protein"	1262.45	-0.260195	0.0860032	-3.02541	0.00248297	0.0124944
TGGT1_254390		"CRAL/TRIO domain-containing protein"	1608.27	-0.238936	0.078977	-3.02539	0.00248313	0.0124944
TGGT1_289210		prefoldin subunit protein	781.862	0.268287	0.0887309	3.0236	0.00249788	0.0125608
TGGT1_250680		"TBC domain-containing kinase (incomplete catalytic triad)"	646.89	0.298893	0.0988658	3.02322	0.00250104	0.0125689
TGGT1_272620		hypothetical protein	5.95241	-3.93931	1.30333	-3.02251	0.00250691	0.0125905
TGGT1_209045		hypothetical protein	15.3702	-1.99355	0.659803	-3.02143	0.00251586	0.0126277
TGGT1_214820		G-patch domain-containing protein	816.031	-0.26552	0.0879503	-3.01898	0.00253627	0.0127067
TGGT1_223490		hypothetical protein	420.753	0.381876	0.126492	3.01897	0.00253632	0.0127067
TGGT1_297890		hypothetical protein	1050.23	0.275619	0.0912893	3.01918	0.00253456	0.0127067
TGGT1_214270		putative translation initiation factor IF-2	2701.82	0.208141	0.0689712	3.0178	0.00254618	0.0127246
TGGT1_240200		hypothetical protein	36.2316	1.01028	0.334747	3.01802	0.00254429	0.0127246
TGGT1_248320		carrier superfamily protein	485.231	0.325314	0.107795	3.0179	0.00254536	0.0127246
TGGT1_289540		hypothetical protein	3575.63	-0.222315	0.0736665	-3.01786	0.00254566	0.0127246
TGGT1_253560		hypothetical protein	722.575	-0.310037	0.102744	-3.01757	0.00254807	0.0127262
TGGT1_247050		hypothetical protein	1320.51	-0.284704	0.0943557	-3.01735	0.00254994	0.0127277
TGGT1_236130		"signal recognition particle (SRP9) domain-containing protein"	263.421	0.421307	0.139655	3.01677	0.00255486	0.0127443
TGGT1_257430		hypothetical protein	1845.86	0.245964	0.081561	3.01571	0.00256378	0.012781
TGGT1_306390		hypothetical protein	1611.3	-0.251241	0.0833257	-3.01517	0.00256837	0.012796
TGGT1_278753		hypothetical protein	3.99981	4.53841	1.50552	3.0145	0.00257402	0.0128162
TGGT1_319658		"CBF/Mak21 family protein"	202.176	0.489567	0.162424	3.01412	0.00257723	0.0128243
TGGT1_230570		transporter%2C major facilitator family protein	1102.77	-0.258298	0.0857141	-3.01349	0.00258265	0.0128434
TGGT1_235880		brain protein 44 family protein	667.03	0.287876	0.0955469	3.01293	0.00258734	0.012851
TGGT1_258570		hypothetical protein	8.05751	2.8437	0.943773	3.01312	0.00258579	0.012851
TGGT1_224205		putative ER lumen protein retaining receptor	1088.37	-0.280195	0.0930637	-3.01078	0.00260575	0.0129265
TGGT1_411300		hypothetical protein	112.401	-0.597751	0.198535	-3.01081	0.00260552	0.0129265
TGGT1_285980B		glucosephosphate-mutase GPM1	2707.07	0.264743	0.0879397	3.0105	0.00260815	0.0129305
TGGT1_284580		ribose-phosphate diphosphokinase subfamily protein	440.829	-0.401829	0.133517	-3.00957	0.00261619	0.0129624
TGGT1_246110		hypothetical protein	16.6514	-1.65931	0.551381	-3.00937	0.00261792	0.012963
TGGT1_228320		hypothetical protein	431.592	-0.376934	0.125276	-3.00883	0.00262258	0.0129782
TGGT1_204530		microneme protein MIC11	17486.7	-0.28675	0.0953148	-3.00846	0.00262578	0.0129861
TGGT1_308860		hypothetical protein	7072.12	-0.178541	0.0593728	-3.00712	0.00263737	0.0130354
TGGT1_320100		RNA recognition motif-containing protein	1798.3	0.235501	0.0783248	3.00673	0.00264077	0.0130443
TGGT1_226800		eukaryotic glutathione synthase%2C atp binding domain-containing protein	303.234	0.48117	0.160075	3.00591	0.00264789	0.0130714
TGGT1_246020		SprT domain-containing protein	1082.06	-0.258537	0.0860581	-3.00421	0.00266272	0.0131366
TGGT1_268650		putative chaperone clpB protein	489.571	-0.311325	0.103661	-3.00331	0.00267058	0.0131674
TGGT1_225280		hypothetical protein	91.3977	-0.713026	0.237594	-3.00103	0.00269072	0.0132586
TGGT1_299040		phosphatidylinositol n-acetylglucosaminyltransferase	798.352	-0.294365	0.0981503	-2.99913	0.00270753	0.0133333
TGGT1_243265		protamine P1 protein	425.88	-0.350006	0.116714	-2.99883	0.00271015	0.0133381
TGGT1_225230		hypothetical protein	2537.5	-0.208871	0.069656	-2.9986	0.0027122	0.0133401
TGGT1_304910		hypothetical protein	398.483	0.350787	0.117032	2.99735	0.00272335	0.0133868
TGGT1_286130		hypothetical protein	273.554	0.426534	0.142367	2.99601	0.00273535	0.0134376
TGGT1_226480		DNA topoisomerase family protein	277.708	0.415604	0.13882	2.99384	0.00275494	0.0135256
TGGT1_245550		hypothetical protein	524.611	-0.351608	0.117479	-2.99293	0.00276309	0.0135574
TGGT1_411020		hypothetical protein	68.0716	0.854106	0.285532	2.99128	0.00277809	0.0136227
TGGT1_226660		hypothetical protein	1713.24	-0.243814	0.0815222	-2.99077	0.00278274	0.0136373
TGGT1_319695		hypothetical protein	95.5223	0.668568	0.223744	2.98809	0.00280724	0.013749
TGGT1_321690		hypothetical protein	1462.41	-0.236384	0.0791162	-2.98781	0.00280981	0.0137533
TGGT1_203600		hypothetical protein	1396.79	-0.300344	0.100586	-2.98595	0.00282698	0.013829
TGGT1_236960		transporter%2C major facilitator family protein	1873.19	-0.239954	0.0804145	-2.98397	0.00284539	0.0139022
TGGT1_266105		EF hand family protein	11.2946	-2.1187	0.710007	-2.98405	0.00284457	0.0139022
TGGT1_266800		putative integral membrane protein	596.95	-0.299612	0.100421	-2.98357	0.00284906	0.0139117
TGGT1_279540		hypothetical protein	450.198	-0.339154	0.11372	-2.98234	0.0028605	0.0139591
TGGT1_232350		lactate dehydrogenase LDH1	14747.1	-0.243206	0.0816604	-2.97827	0.00289884	0.0141377
TGGT1_258450		hypothetical protein	2170.55	-0.212206	0.0712617	-2.97784	0.00290291	0.0141405
TGGT1_289200		RAP domain-containing protein	243.706	0.418251	0.14045	2.97793	0.00290202	0.0141405
TGGT1_233120		AP2 domain transcription factor AP2VIII-2	1778.9	-0.235483	0.0791225	-2.97618	0.00291864	0.0141929
TGGT1_249230		hypothetical protein	25.8702	-1.21914	0.409637	-2.97615	0.00291891	0.0141929
TGGT1_265990		hypothetical protein	200.643	0.530655	0.178293	2.97631	0.0029174	0.0141929
TGGT1_213700		hypothetical protein	37.9082	1.0385	0.349091	2.97488	0.00293107	0.0142434
TGGT1_209910		histone H2Bv	7122.17	-0.233269	0.0784202	-2.9746	0.00293369	0.0142476
TGGT1_252860		hypothetical protein	5.18421	-3.77332	1.26936	-2.97263	0.00295264	0.014331
TGGT1_204055		hypothetical protein	426.505	-0.36574	0.123084	-2.97145	0.00296394	0.0143772
TGGT1_238130		hypothetical protein	627.909	-0.303413	0.102133	-2.97078	0.00297049	0.0144004
TGGT1_309050		hypothetical protein	464.738	0.316057	0.106448	2.96912	0.00298651	0.0144694
TGGT1_408430			2.73253	-4.80175	1.61889	-2.96608	0.00301621	0.0146045
TGGT1_218540		putative peptidase S15	1356.78	0.290246	0.097865	2.96578	0.0030192	0.0146102
TGGT1_264225		Toxoplasma gondii family B protein	39.2267	1.02786	0.346653	2.96509	0.00302597	0.0146343
TGGT1_297230		Vps53 family protein	1137.22	-0.24967	0.0842406	-2.96377	0.00303896	0.0146883
TGGT1_254870		hypothetical protein	1254.1	-0.318082	0.107514	-2.95852	0.00309125	0.0149297
TGGT1_295015		patched family protein	3.78495	4.42927	1.49719	2.95838	0.00309259	0.0149297
TGGT1_205390		hypothetical protein	267.291	0.432619	0.146257	2.95794	0.00309706	0.0149424
TGGT1_275440		dense granule protein GRA6	53928.6	-0.232804	0.0787395	-2.95663	0.00311017	0.0149967
TGGT1_212160		hypothetical protein	220.663	0.47851	0.161934	2.95496	0.00312708	0.0150601
TGGT1_304450		cation-transporting ATPase	3.72931	4.41159	1.49297	2.95491	0.00312756	0.0150601
TGGT1_318720		pyridoxal phosphate enzyme%2C YggS family protein	533.486	0.322115	0.109015	2.95478	0.00312892	0.0150601
TGGT1_411730		hypothetical protein	23.1703	1.56245	0.528878	2.95428	0.00313404	0.0150758
TGGT1_228080		"dihydrouridine synthase (dus) protein"	1218.39	0.234667	0.0794616	2.95321	0.00314489	0.015119
TGGT1_233480	SRS2	SAG-related sequence SRS29C	33254.5	-0.204146	0.0691666	-2.95152	0.00316218	0.0151931
TGGT1_247740		hypothetical protein	314.872	0.393562	0.133379	2.95069	0.00317062	0.0152246
TGGT1_258828		hypothetical protein	82.8032	-0.666343	0.226063	-2.9476	0.00320251	0.0153686
TGGT1_261390		hypothetical protein	291.37	0.461871	0.15674	2.94674	0.0032114	0.0154021
TGGT1_216070		hypothetical protein	734.486	0.311454	0.105733	2.94566	0.00322266	0.015447
TGGT1_299670		hypothetical protein	2691.85	-0.20129	0.0684863	-2.93913	0.00329132	0.0157668
TGGT1_252385		hypothetical protein	66.6501	-0.743218	0.252938	-2.93834	0.00329979	0.015798
TGGT1_274170		"protein kinase (incomplete catalytic triad)"	65.1214	0.765894	0.260715	2.93767	0.00330686	0.0158225
TGGT1_292200		RNA recognition motif-containing protein	3939.59	-0.207795	0.0707884	-2.93544	0.00333077	0.0159275
TGGT1_256060		"nucleosome assembly protein (nap) protein"	1078.08	0.24211	0.0825259	2.93375	0.00334896	0.016005
TGGT1_284620		hypothetical protein	1087.83	0.255697	0.0872222	2.93156	0.00337267	0.0160993
TGGT1_315570		hypothetical protein	49.2247	-0.898129	0.306349	-2.93172	0.00337088	0.0160993
TGGT1_271770		hypothetical protein	943.026	-0.252793	0.0862751	-2.93008	0.00338876	0.0161666
TGGT1_311480		hypothetical protein	1381.75	-0.237325	0.0810364	-2.92863	0.00340465	0.0162328
TGGT1_285840		RAP domain-containing protein	548.211	0.298721	0.102017	2.92816	0.00340975	0.0162475
TGGT1_263740		ABC transporter transmembrane region domain-containing protein	1681.26	-0.210289	0.0718375	-2.92729	0.00341932	0.0162835
TGGT1_267710		CPSF A subunit region protein	1036.22	0.252305	0.0862229	2.9262	0.0034313	0.016331
TGGT1_227080		hypothetical protein	195.415	0.48053	0.164397	2.92299	0.00346688	0.0164906
TGGT1_309865		hypothetical protein	76.7186	0.736405	0.252078	2.92133	0.00348536	0.0165688
TGGT1_225890		hypothetical protein	924.301	-0.293454	0.100468	-2.92088	0.00349046	0.0165833
TGGT1_230940		hypothetical protein	7967.44	-0.169538	0.0580558	-2.92027	0.00349733	0.0166062
TGGT1_208510		hypothetical protein	688.653	-0.293233	0.100464	-2.91878	0.00351408	0.0166759
TGGT1_235720		hypothetical protein	130.183	0.564178	0.193313	2.91846	0.00351764	0.016683
TGGT1_291590		hypothetical protein	354.018	0.342135	0.117245	2.91812	0.00352149	0.0166915
TGGT1_200260		hypothetical protein	423.524	0.338269	0.11594	2.91761	0.00352725	0.016709
TGGT1_277490		hypothetical protein	3006.3	-0.201057	0.0689299	-2.91683	0.00353604	0.0167408
TGGT1_219140		EF-1 guanine nucleotide exchange domain-containing protein	1299.01	-0.2948	0.101113	-2.91556	0.00355046	0.0167936
TGGT1_285400		hypothetical protein	7.77381	2.56415	0.879494	2.91549	0.00355134	0.0167936
TGGT1_202970		hypothetical protein	153.116	-0.517056	0.177614	-2.91112	0.00360139	0.0170104
TGGT1_271310		hypothetical protein	9.44539	2.19567	0.754208	2.91123	0.0036001	0.0170104
TGGT1_267980		hypothetical protein	405.658	0.399328	0.13719	2.91076	0.00360551	0.0170199
TGGT1_238960		EF hand domain-containing protein	31.0745	1.20583	0.41457	2.90864	0.0036301	0.017126
TGGT1_308810B		rhoptry neck protein RON9	2315.48	-0.247978	0.085262	-2.90843	0.00363249	0.0171273
TGGT1_299070		pyruvate kinase PyKII	1171.3	0.247596	0.085138	2.90817	0.00363552	0.0171316
TGGT1_242790A		putative trichohyalin	434.878	-0.338945	0.11658	-2.90739	0.00364457	0.0171643
TGGT1_311830		hypothetical protein	176.54	0.491427	0.169151	2.90526	0.00366945	0.0172714
TGGT1_207400		hypothetical protein	513.58	-0.336759	0.115934	-2.90476	0.00367538	0.0172892
TGGT1_215520		hypothetical protein	871.172	0.25203	0.0867826	2.90416	0.00368243	0.0173023
TGGT1_290645		hypothetical protein	15.0806	-1.66151	0.572107	-2.9042	0.00368198	0.0173023
TGGT1_206540		hypothetical protein	2371.39	-0.227015	0.078176	-2.9039	0.00368544	0.0173064
TGGT1_318600		"DNA /pantothenate metabolism flavoprotein"	746.256	0.298278	0.102763	2.90259	0.0037009	0.0173689
TGGT1_259600		hypothetical protein	723.11	0.303339	0.104544	2.90155	0.00371318	0.0174004
TGGT1_262390		TLD protein	1867.79	-0.206985	0.0713376	-2.90148	0.00371406	0.0174004
TGGT1_313870		"zinc finger%2C C3HC4 type (RING finger) domain-containing protein"	859.522	-0.263618	0.0908541	-2.90156	0.00371313	0.0174004
TGGT1_236620		"protein kinase (incomplete catalytic triad)"	1270.24	-0.228692	0.0788404	-2.90069	0.00372339	0.017434
TGGT1_242290		putative proteasome subunit alpha1	1928.07	-0.216816	0.0748633	-2.89616	0.00377755	0.0176774
TGGT1_287170		hypothetical protein	887.703	0.26671	0.092134	2.89481	0.00379391	0.0177436
TGGT1_316260		hypothetical protein	3786.92	-0.204126	0.0705382	-2.89384	0.00380559	0.017788
TGGT1_222430		"HECT-domain (ubiquitin-transferase) domain-containing protein"	1118.4	-0.268918	0.0930263	-2.89077	0.00384296	0.0179523
TGGT1_254540		CDP-alcohol phosphatidyltransferase superfamily protein	415.906	0.339753	0.117538	2.89058	0.0038453	0.0179529
TGGT1_204880		hypothetical protein	1084.64	0.245108	0.0848137	2.88996	0.0038529	0.0179676
TGGT1_293200		hypothetical protein	303.761	0.400998	0.138748	2.89012	0.00385101	0.0179676
TGGT1_218510		hypothetical protein	67.0561	-0.769185	0.266209	-2.88941	0.00385971	0.017989
TGGT1_311760		hypothetical protein	734.677	0.293558	0.101607	2.88915	0.00386284	0.0179932
TGGT1_290200		"NAD/NADP octopine/nopaline dehydrogenase%2C alpha-helical domain-containing protein"	4192.22	0.208245	0.0721441	2.88652	0.00389532	0.0181341
TGGT1_289615		hypothetical protein	330.413	-0.373573	0.129464	-2.88554	0.00390745	0.0181801
TGGT1_208030		microneme protein MIC4	13928.2	-0.201582	0.0699088	-2.8835	0.00393278	0.0182874
TGGT1_241170		hypothetical protein	1376.24	-0.272069	0.0943659	-2.88312	0.00393754	0.018299
TGGT1_224080		Kazal-type serine protease inhibitor domain-containing protein	8.91753	2.17832	0.755679	2.8826	0.00394408	0.0183189
TGGT1_235183		PAN domain-containing protein	46.4984	0.940603	0.32635	2.88219	0.00394924	0.0183324
TGGT1_285410		putative calmodulin-binding carboxy-terminal kinesin-like family protein	32.3881	1.01935	0.353704	2.88194	0.00395232	0.0183361
TGGT1_305940		peptidyl-prolyl cis-trans isomerase%2C cyclophilin-type domain-containing protein	452.137	-0.337685	0.117229	-2.88056	0.00396967	0.0184061
TGGT1_247310		cpw-wpc domain-containing protein	29.5276	-1.11233	0.386302	-2.87943	0.0039839	0.0184509
TGGT1_292160		hypothetical protein	712.41	-0.290472	0.100877	-2.87946	0.00398354	0.0184509
TGGT1_232360		exonuclease	1876.25	-0.240197	0.0835047	-2.87645	0.00402173	0.0186155
TGGT1_286220		GDP-L-fucose synthetase	355.868	0.346882	0.12061	2.87607	0.00402667	0.0186276
TGGT1_203590		hypothetical protein	29.2951	-1.19455	0.415526	-2.87479	0.00404301	0.0186926
TGGT1_218390		hypothetical protein	212.255	0.457694	0.159245	2.87415	0.00405118	0.0187196
TGGT1_207700		"rhoptry kinase family protein ROP22 (incomplete catalytic triad)"	75.1117	-0.688876	0.239868	-2.87189	0.00408021	0.018843
TGGT1_217728		hypothetical protein	105.091	-0.639375	0.222684	-2.87123	0.00408884	0.0188721
TGGT1_257290		"RNA 2'-phosphotransferase%2C Tpt1/KptA family protein"	618.23	-0.319326	0.111416	-2.86608	0.00415592	0.0191708
TGGT1_232770		hypothetical protein	12.6747	1.76595	0.616326	2.86529	0.00416626	0.0192075
TGGT1_223520		EF hand domain-containing protein	52.8895	-0.801875	0.280022	-2.86362	0.00418836	0.0192984
TGGT1_297450		hypothetical protein	23.9977	-1.26858	0.443084	-2.86306	0.00419568	0.0193212
TGGT1_293256		hypothetical protein	8.07651	2.43922	0.852547	2.86109	0.00422181	0.0194304
TGGT1_320720		hypothetical protein	300.144	0.376182	0.131556	2.85949	0.00424317	0.0195176
TGGT1_224160		hypothetical protein	376.152	0.350573	0.122608	2.85929	0.00424588	0.019519
TGGT1_265410		G-protein beta WD-40 repeat containing protein	513.907	-0.317417	0.111038	-2.85863	0.00425476	0.0195487
TGGT1_225140		BT1 family protein	13.7324	-1.76576	0.617858	-2.85787	0.00426498	0.0195797
TGGT1_254555		histone lysine acetyltransferase GCN5-A	1472.92	-0.240771	0.0842515	-2.85777	0.00426635	0.0195797
TGGT1_271090		hypothetical protein	298.872	0.402887	0.140995	2.85746	0.00427049	0.0195876
TGGT1_234610		WD-40 repeat protein	1133.41	0.231289	0.0810652	2.85312	0.00432923	0.0198434
TGGT1_313520		hypothetical protein	227.106	0.435634	0.152694	2.85298	0.00433116	0.0198434
TGGT1_249180		bifunctional dihydrofolate reductase-thymidylate synthase	4522.65	0.230305	0.0807313	2.85274	0.00433445	0.0198472
TGGT1_266760		isocitrate dehydrogenase	1320.5	0.23507	0.0824427	2.85131	0.0043539	0.019925
TGGT1_222910		phosphoglycerate mutase	846.782	0.263314	0.0923746	2.8505	0.004365	0.0199497
TGGT1_257080		"3'5'-cyclic nucleotide phosphodiesterase domain-containing protein"	1798.3	-0.223726	0.0784864	-2.8505	0.00436506	0.0199497
TGGT1_305040		HEAT repeat-containing protein	1938.53	-0.204501	0.071745	-2.85038	0.00436669	0.0199497
TGGT1_225360		hypothetical protein	297.792	0.393554	0.138116	2.84945	0.00437952	0.019997
TGGT1_294730		hypothetical protein	1184.96	-0.238341	0.0836602	-2.84892	0.00438681	0.020019
TGGT1_291600		"gamma interferon inducible lysosomal thiol reductase (GILT) protein"	1547.87	-0.211345	0.0742035	-2.84818	0.00439697	0.020054
TGGT1_239620		"5'-nucleotidase%2C C-terminal domain-containing protein"	574.515	-0.281581	0.098915	-2.8467	0.00441756	0.0201366
TGGT1_216130		putative ubiquitin conjugating enzyme E2	1345.22	-0.269264	0.094734	-2.84232	0.00447869	0.0204038
TGGT1_318640		hypothetical protein	240.796	0.427585	0.150457	2.84191	0.00448447	0.0204186
TGGT1_202990		hypothetical protein	2.43347	-4.63427	1.63141	-2.84066	0.004502	0.0204787
TGGT1_305930		hypothetical protein	246.764	-0.416355	0.146572	-2.84061	0.00450274	0.0204787
TGGT1_319988		hypothetical protein	2.39858	4.81583	1.69623	2.83914	0.0045235	0.0205616
TGGT1_287240		hypothetical protein	23.5507	1.26949	0.447201	2.83874	0.00452915	0.0205757
TGGT1_228100		hypothetical protein	1767.92	0.203234	0.0715989	2.83851	0.00453244	0.0205791
TGGT1_260820		IMC sub-compartment protein ISP1	2969.65	-0.194409	0.0685634	-2.83546	0.004576	0.0207652
TGGT1_291690		hypothetical protein	478.592	0.320064	0.112915	2.83455	0.00458897	0.0208124
TGGT1_202490		AP2 domain transcription factor AP2VIIa-7	2292.64	-0.251851	0.0888959	-2.8331	0.00460994	0.0208958
TGGT1_256840		hypothetical protein	984.165	-0.239661	0.0846142	-2.8324	0.00462002	0.0209298
TGGT1_221690		hypothetical protein	926.27	-0.315266	0.111315	-2.83219	0.00462297	0.0209314
TGGT1_223668		LYAR-type C2HC zinc finger protein	322.654	0.404647	0.142964	2.83041	0.00464883	0.0210175
TGGT1_263550		putative 39S ribosomal protein L47%2C mitochondrial precursor	710.408	-0.294447	0.104026	-2.83052	0.00464724	0.0210175
TGGT1_277740		"zinc finger%2C C3HC4 type (RING finger) domain-containing protein"	4333.04	-0.177234	0.0626191	-2.83035	0.00464978	0.0210175
TGGT1_237280		TLD protein	2234.42	-0.20635	0.0729206	-2.82978	0.00465794	0.0210426
TGGT1_238040A		protein disulfide-isomerase domain-containing protein	635.846	0.268665	0.094966	2.82907	0.00466836	0.021078
TGGT1_312350		putative IMPACT	133.388	0.554893	0.196156	2.82883	0.00467186	0.021082
TGGT1_408360			13.0326	-1.80027	0.636752	-2.82727	0.00469468	0.0211732
TGGT1_271910		DnaJ domain-containing protein	214.175	0.443057	0.156777	2.82603	0.00471283	0.0212432
TGGT1_221250		hypothetical protein	3184.16	-0.192031	0.0679681	-2.82531	0.00472345	0.0212792
TGGT1_221840		hypothetical protein	5.07229	3.31112	1.17356	2.82142	0.0047811	0.0215066
TGGT1_257550		hypothetical protein	1970.2	-0.194717	0.0690149	-2.82137	0.00478191	0.0215066
TGGT1_269300		lipase	46.1851	0.932259	0.330417	2.82146	0.00478053	0.0215066
TGGT1_218880		putative SF-assemblin	1049.2	-0.242382	0.0859193	-2.82104	0.00478684	0.0215169
TGGT1_251857		hypothetical protein	45.4154	-0.871048	0.308802	-2.82073	0.00479138	0.0215253
TGGT1_227952		14-3-3 superfamily protein	1042.41	0.271057	0.0961065	2.82038	0.00479662	0.0215369
TGGT1_270240	MAG1	MAG1 protein	15350.5	0.181776	0.0644807	2.81909	0.00481607	0.0216122
TGGT1_313290		MORN repeat-containing protein	1019.54	0.246199	0.0873766	2.81768	0.00483725	0.0216952
TGGT1_272720		methyltransferase domain-containing protein	1265.89	-0.251887	0.0894252	-2.81674	0.00485144	0.0217468
TGGT1_226290		hypothetical protein	768.995	0.314925	0.111816	2.81646	0.00485566	0.0217537
TGGT1_243440		histone lysine acetyltransferase GCN5-B	1058.23	-0.243495	0.0864914	-2.81525	0.00487386	0.0218231
TGGT1_256850		hypothetical protein	2.28032	4.73687	1.68284	2.8148	0.00488077	0.021842
TGGT1_260500		putative COPI associated protein	5574.83	-0.17263	0.0613668	-2.81309	0.00490682	0.0219464
TGGT1_288580		putative RNA methylase	332.418	0.43333	0.154063	2.81267	0.00491314	0.0219626
TGGT1_212220		hypothetical protein	1968.67	0.234154	0.0832931	2.8112	0.00493571	0.0220512
TGGT1_206310		prenyltransferase%2C UbiA family protein	514.935	0.307038	0.109298	2.80918	0.00496672	0.0221775
TGGT1_408910		hypothetical protein	2.41295	4.80334	1.71074	2.80775	0.00498889	0.0222643
TGGT1_272500		sugar transporter ST2	734.817	-0.274654	0.0978574	-2.80667	0.00500561	0.0223266
TGGT1_258080		hypothetical protein	779.421	-0.266444	0.094946	-2.80627	0.00501183	0.0223316
TGGT1_267520		putative anaphase promoting complex subunit 11	86.2955	0.636006	0.226639	2.80624	0.00501226	0.0223316
TGGT1_215955		hypothetical protein	87.0751	0.651338	0.232118	2.80607	0.00501505	0.0223317
TGGT1_249370		putative translation initiation factor SUI1	3766.03	-0.246427	0.0878941	-2.80368	0.00505224	0.022485
TGGT1_265290		hypothetical protein	75.1668	-0.685641	0.244578	-2.80336	0.00505726	0.0224943
TGGT1_320750		hypothetical protein	546.671	0.288044	0.102756	2.8032	0.0050599	0.0224943
TGGT1_257500		hypothetical protein	632.543	-0.304471	0.108661	-2.80203	0.00507828	0.0225636
TGGT1_280700		arginine decarboxylase	1451.9	0.2141	0.0764279	2.80133	0.00508926	0.0226
TGGT1_358840		hypothetical protein	8.65502	2.44281	0.872197	2.80076	0.00509831	0.0226278
TGGT1_240270		hypothetical protein	125.999	0.5345	0.190855	2.80056	0.0051014	0.0226291
TGGT1_315470		hypothetical protein	2873.84	-0.196623	0.0702341	-2.79954	0.0051176	0.0226885
TGGT1_205640		hypothetical protein	2336.99	0.218784	0.0781634	2.79905	0.00512526	0.0226976
TGGT1_275568		GPI transamidase subunit PIG-U protein	708.484	-0.273158	0.0975894	-2.79906	0.00512518	0.0226976
TGGT1_259920		Nitric-oxide synthase	314.135	0.360281	0.128786	2.79751	0.00514974	0.0227935
TGGT1_202140		"enoyl-CoA hydratase/isomerase family protein"	5.31514	3.32542	1.1889	2.79705	0.00515716	0.0228139
TGGT1_297760		hypothetical protein	232.426	0.420846	0.15049	2.79651	0.00516581	0.0228396
TGGT1_287180		hypothetical protein	1300.89	0.257311	0.0920689	2.79477	0.00519374	0.0229506
TGGT1_216420		hypothetical protein	86.5264	-0.639342	0.22887	-2.79347	0.00521455	0.0230174
TGGT1_220510		hypothetical protein	645.187	-0.279584	0.100082	-2.79355	0.00521328	0.0230174
TGGT1_249610		hypothetical protein	1436.49	-0.220635	0.0790423	-2.79135	0.00524882	0.0231561
TGGT1_275750		putative small nuclear ribonucleoprotein E	978.983	-0.240154	0.0860666	-2.79033	0.0052655	0.023217
TGGT1_253020		hypothetical protein	1292.99	0.213965	0.0766954	2.7898	0.00527411	0.0232423
TGGT1_232260		hypothetical protein	1019.22	-0.241579	0.0866703	-2.78733	0.00531439	0.023407
TGGT1_315820		hypothetical protein	423.409	0.331276	0.118864	2.78701	0.00531961	0.0234173
TGGT1_247420		hypothetical protein	1036.57	-0.247584	0.0888798	-2.78561	0.00534277	0.0234943
TGGT1_319850		splicing factor U2AF family SnRNP auxilary factor large subunit%2C RRM domain-containing protein	1392.63	0.214111	0.0768636	2.7856	0.00534291	0.0234943
TGGT1_288455		hypothetical protein	16.4081	1.43857	0.51651	2.78516	0.00535009	0.0235131
TGGT1_225440		hypothetical protein	312.954	-0.392863	0.141139	-2.78353	0.00537715	0.0236192
TGGT1_261690		hypothetical protein	365.012	0.369964	0.132984	2.78201	0.00540233	0.0237105
TGGT1_293600		ribosomal protein RPL27	377.403	0.356733	0.128233	2.78192	0.00540381	0.0237105
TGGT1_309100		hypothetical protein	595.224	0.282213	0.101471	2.78123	0.00541533	0.0237482
TGGT1_223800		hypothetical protein	583.002	0.27984	0.100653	2.78024	0.00543187	0.0238001
TGGT1_278340		Toxoplasma gondii family A protein	5.43062	3.35039	1.2051	2.78017	0.00543305	0.0238001
TGGT1_298010		hypothetical protein	2053.73	-0.201585	0.0725132	-2.77998	0.00543628	0.0238014
TGGT1_234600		hypothetical protein	115.317	0.584151	0.210319	2.77746	0.00547859	0.0239736
TGGT1_226310		"zinc finger (CCCH type) motif-containing protein"	764.298	0.270218	0.0973549	2.77559	0.00551011	0.0240986
TGGT1_246590		hypothetical protein	579.575	-0.284669	0.102584	-2.77498	0.00552044	0.0241307
TGGT1_263650		putative pre-mRNA-processing protein 8	511.078	-0.298265	0.107558	-2.77306	0.00555322	0.0242609
TGGT1_269240		actin-like family protein	266.836	0.380919	0.137385	2.77263	0.00556054	0.0242672
TGGT1_297320		hypothetical protein	908.824	-0.236931	0.0854537	-2.77262	0.00556068	0.0242672
TGGT1_201710		WD domain%2C G-beta repeat-containing protein	503.753	-0.286988	0.103536	-2.77187	0.00557354	0.0243102
TGGT1_202255		hypothetical protein	134.92	0.506385	0.182859	2.76926	0.00561838	0.0244794
TGGT1_246475		hypothetical protein	609.313	0.307217	0.110937	2.76928	0.00561798	0.0244794
TGGT1_363940		putative transmembrane protein	1154.62	-0.282872	0.102185	-2.76824	0.00563604	0.0245432
TGGT1_268910		signal peptidase I protein	327.628	0.342937	0.123918	2.76745	0.00564969	0.0245894
TGGT1_211670		S1 RNA binding domain-containing protein	1204.38	-0.225917	0.0816643	-2.7664	0.00566782	0.0246233
TGGT1_226880		hypothetical protein	4.26606	3.78652	1.3687	2.76652	0.00566585	0.0246233
TGGT1_227900		AP2 domain transcription factor AP2X-1	836.115	0.254297	0.0919281	2.76626	0.00567033	0.0246233
TGGT1_292170		putative histone lysine methyltransferase%2C SET	857.486	0.246191	0.0890002	2.76619	0.00567163	0.0246233
TGGT1_311310		protein phosphatase 2B catalytic subunit%2C calcineurin family phosphatse superfamily protein	2039.65	-0.208086	0.0752265	-2.76612	0.00567271	0.0246233
TGGT1_292350		hypothetical protein	9.70119	-1.97435	0.71383	-2.76586	0.00567732	0.0246301
TGGT1_209510		hypothetical protein	4.73245	-3.62973	1.31261	-2.76528	0.00568739	0.0246559
TGGT1_360320		hypothetical protein	16.4546	1.40369	0.507632	2.76517	0.00568935	0.0246559
TGGT1_309800		RNA recognition motif-containing protein	848.339	-0.261164	0.0944815	-2.76418	0.00570663	0.0247175
TGGT1_309752		putative succinate-Coenzyme A ligase%2C beta subunit	2015.34	-0.200525	0.0725573	-2.76367	0.00571544	0.0247425
TGGT1_213255		hypothetical protein	439.526	0.330826	0.119762	2.76237	0.00573837	0.0248284
TGGT1_223672		"3'(2')%2C5'-bisphosphate nucleotidase"	666.687	0.321366	0.116375	2.76146	0.0057543	0.0248785
TGGT1_243980		hypothetical protein	127.48	0.510876	0.185009	2.76136	0.00575608	0.0248785
TGGT1_213310		hypothetical protein	764.273	0.264402	0.0957577	2.76115	0.00575979	0.0248812
TGGT1_244630		hypothetical protein	576.455	-0.331246	0.120067	-2.75885	0.00580051	0.0250437
TGGT1_258950		lectin family protein	2391.54	-0.211266	0.0765974	-2.75813	0.00581326	0.025072
TGGT1_261780		microneme protein MIC7	4990.37	-0.214333	0.0777053	-2.75828	0.00581072	0.025072
TGGT1_252310		hypothetical protein	359.36	0.342632	0.124236	2.75792	0.00581711	0.0250752
TGGT1_212275		hypothetical protein	65.9918	-0.754984	0.273884	-2.75658	0.00584087	0.0251643
TGGT1_291330		RNA recognition motif-containing protein	790.694	-0.247211	0.089707	-2.75576	0.00585555	0.0252141
TGGT1_269310		hypothetical protein	37.1882	1.07858	0.391525	2.75481	0.00587269	0.0252744
TGGT1_227150		putative glutaredoxin	1183.76	0.222959	0.0810093	2.75226	0.00591858	0.0254584
TGGT1_212930		NifU family domain-containing protein	527.211	0.338366	0.122973	2.75156	0.00593123	0.0254993
TGGT1_207930		phosphatidylethanolamine-binding protein	463.158	-0.325591	0.118432	-2.74919	0.00597433	0.0256709
TGGT1_203260		hypothetical protein	407.643	0.338296	0.123174	2.74648	0.00602385	0.0258639
TGGT1_270270		hypothetical protein	789.5	0.241411	0.0879015	2.74638	0.00602564	0.0258639
TGGT1_253770		hypothetical protein	41.682	0.905062	0.329869	2.7437	0.00607509	0.0260485
TGGT1_306070		hypothetical protein	78.6822	0.654146	0.238405	2.74385	0.00607241	0.0260485
TGGT1_247980		hypothetical protein	85.4054	0.60246	0.219618	2.74322	0.00608393	0.0260578
TGGT1_272730		hypothetical protein	627.292	0.288261	0.10508	2.74326	0.00608333	0.0260578
TGGT1_315750		hypothetical protein	1637.68	0.231927	0.0845504	2.74306	0.00608691	0.0260578
TGGT1_295770		hypothetical protein	564.424	0.291934	0.106482	2.74162	0.00611376	0.0261589
TGGT1_272660		hypothetical protein	1972.53	-0.230629	0.0842142	-2.7386	0.00617022	0.0263865
TGGT1_267810		Rab 5	635.834	0.282326	0.103168	2.73656	0.00620856	0.0265364
TGGT1_286420B		"putative elongation factor 1-alpha (EF-1-ALPHA)"	7133.27	-0.226235	0.0826929	-2.73585	0.00622201	0.0265799
TGGT1_223560		hypothetical protein	228.501	0.436076	0.159463	2.73465	0.00624475	0.0266629
TGGT1_213850		MORN repeat-containing protein	6.10903	2.47347	0.904735	2.73392	0.00625857	0.0267079
TGGT1_202040		hypothetical protein	1121.62	-0.24094	0.0881451	-2.73345	0.0062675	0.0267178
TGGT1_315465		hypothetical protein	95.1587	-0.669596	0.244949	-2.73361	0.00626438	0.0267178
TGGT1_221700		hypothetical protein	429.135	-0.329061	0.120457	-2.73176	0.00629966	0.0268407
TGGT1_225990		acyl transferase domain-containing protein	584.165	0.280446	0.102672	2.73147	0.0063053	0.0268506
TGGT1_244728		IQ calmodulin-binding motif domain-containing protein	136.288	-0.495648	0.181564	-2.72988	0.00633567	0.0269657
TGGT1_218470		putative protein disulfide-isomerase	2.12778	4.6338	1.69807	2.72886	0.00635531	0.0270209
TGGT1_280680		hypothetical protein	29.7212	1.02947	0.377242	2.72894	0.00635373	0.0270209
TGGT1_249935		hypothetical protein	721.586	0.278836	0.102189	2.72863	0.00635984	0.027026
TGGT1_305560		"Vps51/Vps67 protein"	529.368	0.30247	0.110858	2.72845	0.00636322	0.0270262
TGGT1_245770A		hypothetical protein	616.625	0.328866	0.120563	2.72776	0.00637664	0.0270689
TGGT1_218200		UDP-sugar pyrophospharylase	1074.37	-0.239219	0.0877083	-2.72744	0.00638278	0.0270808
TGGT1_206450		putative autophagy-related cysteine peptidase atg4	5031.11	-0.233493	0.0856235	-2.72697	0.00639193	0.0270912
TGGT1_288720		ribosomal protein RPL10	11941.9	-0.274778	0.100763	-2.72697	0.00639184	0.0270912
TGGT1_245990		hypothetical protein	513.433	-0.28107	0.103091	-2.72642	0.00640258	0.0271221
TGGT1_204010		hypothetical protein	34.996	-1.13275	0.415592	-2.72563	0.00641781	0.0271562
TGGT1_209970		"Spc97 / Spc98 family protein"	1167.45	0.246131	0.0903072	2.72549	0.00642069	0.0271562
TGGT1_266035		hypothetical protein	35.6648	0.927982	0.340441	2.72583	0.00641406	0.0271562
TGGT1_318410		putative TCP-1 chaperonin	1757.9	0.208908	0.0766907	2.72403	0.00644908	0.027262
TGGT1_278060		Mre11 DNA-binding domain-containing protein	1329.79	-0.21269	0.0780917	-2.72359	0.00645758	0.0272837
TGGT1_243430		OTU family cysteine protease	1795.23	-0.215446	0.0791452	-2.72216	0.00648576	0.0273761
TGGT1_253480		putative topoisomerase VIA	11.9991	-1.80344	0.662594	-2.72179	0.00649299	0.0273761
TGGT1_268835		hypothetical protein	2560.17	-0.200792	0.0737638	-2.72209	0.00648707	0.0273761
TGGT1_273500		O-linked N-acetylglucosamine transferase	681.284	0.275183	0.101099	2.72191	0.00649051	0.0273761
TGGT1_308870		hypothetical protein	867.729	-0.244186	0.0897426	-2.72096	0.00650921	0.0274302
TGGT1_409490			4.70257	-3.59442	1.32182	-2.7193	0.00654204	0.0275542
TGGT1_321610		hypothetical protein	415.628	0.304834	0.11212	2.71882	0.00655149	0.0275796
TGGT1_259620		hypothetical protein	43.5347	-0.837195	0.307969	-2.71843	0.00655917	0.0275976
TGGT1_275380		SAG-related sequence SRS47D	6.3226	2.63686	0.970175	2.71792	0.00656935	0.0276261
TGGT1_204460		putative hydroxymethylglutaryl-CoA lyase	5.3869	2.92515	1.07736	2.71512	0.00662525	0.0278467
TGGT1_232390		18S rRNA biogenesis protein RCL1 protein	244.217	0.373513	0.137626	2.71396	0.00664835	0.0279293
TGGT1_411460		hypothetical protein	37.7411	0.947345	0.349277	2.7123	0.00668175	0.028055
TGGT1_265170		hypothetical protein	265.158	0.39303	0.145024	2.71011	0.00672604	0.0282263
TGGT1_227995		hypothetical protein	33.1456	0.98412	0.363226	2.70939	0.00674068	0.0282709
TGGT1_278870		myosin F	5266.55	-0.165316	0.0610194	-2.70924	0.00674366	0.0282709
TGGT1_297850		Branched-chain-amino-acid aminotransferase	492.676	0.338574	0.125005	2.70849	0.00675906	0.0283208
TGGT1_231630		alveolin domain containing intermediate filament IMC4	22782.1	-0.172811	0.0638207	-2.70776	0.00677391	0.0283644
TGGT1_264170		hypothetical protein	1233.15	0.257682	0.0951686	2.70763	0.00677647	0.0283644
TGGT1_310930		hypothetical protein	972.735	0.252289	0.0932039	2.70685	0.00679251	0.0283969
[truncated: 6,703 more rows]
